# Supplementary material for: Acute irradiation induces a senescence-like chromatin structure in mammalian oocytes
Source: Commun Biol. 2023 Dec 12;6:1258. doi: 10.1038/s42003-023-05641-0 (PMC10716162; doi:10.1038/s42003-023-05641-0)
Supplement: Supplementary file 3 — Supplementary Data 1 [file 42003_2023_5641_MOESM3_ESM.xlsx]

## Sheet: 1e
	Supplementary data
	Baumann et al.
	Acute irradiation induces a senescence-like chromatin structure in mammalian oocyte
	Communication Biology, 2023
	Figure 1e
			Number of Chromocenters per Oocyte
			NSN	SN
			8	10
			11	12
			6	11
			6	15
			10	12
			7	12
			8	10
			8
			7
			8
			8
			8

## Sheet: 2e
	Supplementary data
	Baumann et al.
	Acute irradiation induces a senescence-like chromatin structure in mammalian oocyte
	Communication Biology, 2023
	Figure 2e
			Chromocenter Volume (µm3)
			NSN	SN
			6.58808	2.30786
			6.45474	4.20657
			3.30687	21.8935
			14.6584	7.30394
			18.8099	2.21582
			6.56395	5.75457
			21.9288	0.982196
			1.65315	4.80863
			9.51071	15.5804
			1.78601	7.20556
			13.4245	12.6015
			1.09317	2.73319
			18.0746	5.11327
			32.8589	13.5116
			12.5083	10.0708
			12.5474	15.037
			3.88875	1.73187
			12.7851	20.1703
			4.82325	5.49794
			6.4921	3.62314
			13.7207	3.17291
			22.1598	1.08225
			13.9631	5.72258
			10.4401	8.98792
			16.1853	5.13736
			16.2428	9.51422
			8.48796	2.23003
			4.32704	0.59334
			20.4686	1.87069
			23.715	3.65268
			11.0859	1.74527
			13.3519	0.663986
			6.53452	0.815048
			19.7494	2.26454
			5.7167	2.32942
				0.574216
				5.48287
				1.54444
				1.09326
				4.94559
				5.61632
				8.94745
				2.07941
				11.9149
				2.67098
				1.13788
				7.08912
				19.0083
				19.5905
				3.01897
				1.7035

## Sheet: 2f
	Supplementary data
	Baumann et al.
	Acute irradiation induces a senescence-like chromatin structure in mammalian oocyte
	Communication Biology, 2023
	Figure 2f
			Chromocenter Spericity
			NSN	SN
			0.546018	0.527037
			0.457122	0.54958
			0.552757	0.268274
			0.438837	0.457846
			0.417847	0.527473
			0.518414	0.503006
			0.491247	0.461956
			0.497229	0.436431
			0.588906	0.504706
			0.613862	0.429285
			0.448525	0.525606
			0.358866	0.565066
			0.219627	0.482829
			0.489972	0.485959
			0.49666	0.603075
			0.56772	0.250409
			0.54798	0.54054
			0.541565	0.336909
			0.556964	0.701894
			0.593905	0.634173
			0.339121	0.477351
			0.557191	0.520895
			0.336961	0.51789
			0.626418	0.575106
			0.393195	0.377758
			0.42934	0.476318
			0.535884	0.570945
			0.577122	0.583426
			0.613843	0.424268
			0.60203	0.515393
			0.523597	0.278912
			0.61208	0.644993
			0.560945	0.580301
			0.60666	0.49439
			0.593884	0.519436
				0.686402
				0.513864
				0.645407
				0.573077
				0.70649
				0.711512
				0.700949
				0.568113
				0.735112
				0.476656
				0.385361
				0.44305
				0.31851
				0.272278
				0.530741
				0.500838

## Sheet: 3d
	Supplementary data
	Baumann et al.
	Acute irradiation induces a senescence-like chromatin structure in mammalian oocyte
	Communication Biology, 2023
	Figure 3d
				Chromocenter Speed (µm/sec)					Chromocenter Path Length (µm)
			CNTL	IRRADIATED	SENESCENT			CNTL	IRRADIATED	SENESCENT
			0.003	0.004	0.005			45.62	74.03	82.18
			0.003	0.006	0.003			44.27	105.16	52.03
			0.002	0.005	0.005			54.51	87.53	89.88
			0.003	0.004	0.004			48.27	83.43	75.47
			0.005	0.006	0.004			48.17	114.73	64.45
			0.003	0.005	0.005			66.84	99.37	87.47
			0.005	0.006	0.003			52.02	56.56	61.47
			0.003	0.003	0.003			64.15	62.84	62.01
			0.003	0.003	0.003			63.77	123	59.13
			0.004	0.007	0.004			68.08	89.75	71.91
			0.003	0.007	0.004			74.36	83.36	70.17
			0.003	0.007	0.004			51.17	123.09	76.57
			0.003	0.007	0.005			42.94	127.72	98.57
			0.003	0.006	0.005			39.92	117.68	89.79
			0.003	0.005	0.005			39.47	127.56	98.62
			0.003	0.005	0.006			46.33	124.01	115.55
			0.002	0.006	0.006			43.93	103.47	109.78
			0.002	0.004	0.007			30.89	93.86	120.27
			0.003	0.004	0.008			41.33	84.26	136.04
			0.003	0.004	0.006			53.71	102.21	87.76
			0.003	0.004	0.003			49.28	57.96	61.77
			0.003	0.005	0.005			61.27	73.3	93.16
			0.003	0.006	0.005			64.31	78.3	85.67
			0.004	0.006	0.004			39.17	61.14	75.19
			0.003	0.004	0.004			57.13	86.37	69.85
			0.004	0.006	0.005			78.97	89.49	91.92
			0.003	0.005	0.007			42.18	83.48	122.34
			0.004	0.005	0.004			52.64	78.87	66.62
			0.004	0.005	0.005			45.54	115.56	90.51
			0.002	0.004	0.006			49.71	84.52	113.55
			0.003	0.005	0.006			59.03	90.5	101
			0.003	0.005	0.006			44.13	80.41	113.22
			0.003	0.004	0.005			52.69	85.36	92.36
			0.004	0.005	0.006			39.91	91.92	99.63
			0.003	0.005	0.004			42.93	78.27	78.96
			0.003	0.007	0.005			56.97	81.62	88.12
			0.003	0.005	0.006			57.23	88.53	116.06
			0.002	0.005	0.006			57.25	92.94	108.27
			0.002	0.005	0.005			58.08	130.14	91.23
			0.002	0.004	0.006			69.05	94.45	116.59
			0.002	0.005	0.005			52.52	89.55	93.71
			0.002	0.005	0.005			73.88	87.44	94.75
			0.002	0.003	0.006			60.14	83.34	112.77
			0.003	0.005	0.004			80.8	91.9	79.96
			0.002	0.004	0.004			72.39	62.07	78.95
			0.003	0.005	0.004			57.82	93.1	77.82
			0.002	0.004	0.005			69.57	72.41	84.99
			0.004	0.005	0.006			56.14	85.6	107.45
			0.005	0.005	0.006			57.93	92.16	100.11
			0.002	0.005	0.006			76	71.46	101.08
			0.004	0.004	0.006			54.88	88.44	107.16
			0.002	0.004	0.006			56.34	81.63	114.95
			0.003	0.004	0.005			67.15	85.89	84.61
			0.003	0.004	0.004			68.79	75.7	76.85
			0.003	0.004	0.006			69.03	71.78	99.08
			0.003	0.005				69.03	73.57
			0.004	0.005				57.4	80.55
			0.003	0.005				63.07	71.55
			0.003	0.005				68.21	93.68
			0.002	0.006				59.03	92.4
				0.005					80.56
				0.004					93.52
				0.004					89.87
				0.006					75.32
				0.005					70.65
				0.007					106.24
				0.006					96.61
				0.004					88.19
				0.007					101.51
				0.006					128.77
				0.006					103.7

## Sheet: 5d
	Supplementary data
	Baumann et al.
	Acute irradiation induces a senescence-like chromatin structure in mammalian oocyte
	Communication Biology, 2023
	Figure 5d
	GO_P Term ID	GO_P Term Desc	GO_P Term Level1	GO_P Term Level2	Term Candidate Gene Num	Total Candidate Gene Num	Term Gene Num	Total Gene Num	Rich Ratio	P value	Q value
	GO:0007018	microtubule-based movement	biological_process	cellular process	7	116	518	81334	0.0135135	1.046241E-5	0.00870472
	GO:0014032	neural crest cell development	biological_process	cellular process	3	116	67	81334	0.0447761	1.266828E-4	0.0527
	GO:0015031	protein transport	biological_process	localization	12	116	2616	81334	0.00458716	3.7495599999999997E-4	0.0687777
	GO:0014029	neural crest formation	biological_process	cellular process	2	116	20	81334	0.1	3.767636E-4	0.0687777
	GO:0042306	regulation of protein import into nucleus	biological_process	biological regulation	2	116	22	81334	0.0909091	4.5721129999999995E-4	0.0687777
	GO:0010626	negative regulation of Schwann cell proliferation	biological_process	biological regulation	2	116	25	81334	0.08	5.921216999999999E-4	0.0687777
	GO:0072383	plus-end-directed vesicle transport along microtubule	biological_process	cellular process	2	116	26	81334	0.0769231	6.408672E-4	0.0687777
	GO:0032648	regulation of interferon-beta production	biological_process	regulation of biological process	2	116	28	81334	0.0714286	7.439892E-4	0.0687777
	GO:0048588	developmental cell growth	biological_process	cellular process	2	116	28	81334	0.0714286	7.439892E-4	0.0687777
	GO:1900149	positive regulation of Schwann cell migration	biological_process	biological regulation	2	116	35	81334	0.0571429	0.00116348	0.0968015
	GO:0006809	nitric oxide biosynthetic process	biological_process	biological regulation	2	116	38	81334	0.0526316	0.00137083	0.103685
	GO:0007492	endoderm development	biological_process	developmental process	3	116	157	81334	0.0191083	0.00152426	0.105682
	GO:0048103	somatic stem cell division	biological_process	cellular process	2	116	43	81334	0.0465116	0.00175265	0.110618
	GO:0003203	endocardial cushion morphogenesis	biological_process	developmental process	2	116	48	81334	0.0416667	0.00217919	0.110618
	GO:0034389	lipid droplet organization	biological_process	cellular component organization or biogenesis	2	116	52	81334	0.0384615	0.00255219	0.110618
	GO:0006404	RNA import into nucleus	biological_process	localization	1	116	2	81334	0.5	0.00285042	0.110618
	GO:0010965	regulation of mitotic sister chromatid separation	biological_process	biological regulation	1	116	2	81334	0.5	0.00285042	0.110618
	GO:0014806	smooth muscle hyperplasia	biological_process	multicellular organismal process	1	116	2	81334	0.5	0.00285042	0.110618
	GO:0031453	positive regulation of heterochromatin assembly	biological_process	biological regulation	1	116	2	81334	0.5	0.00285042	0.110618
	GO:0043578	nuclear matrix organization	biological_process	cellular component organization or biogenesis	1	116	2	81334	0.5	0.00285042	0.110618
	GO:0016446	somatic hypermutation of immunoglobulin genes	biological_process	developmental process	2	116	56	81334	0.0357143	0.00295308	0.110618
	GO:0032204	regulation of telomere maintenance	biological_process	biological regulation	2	116	62	81334	0.0322581	0.003606	0.110618
	GO:0000045	autophagosome assembly	biological_process	cellular component organization or biogenesis	3	116	219	81334	0.0136986	0.0039022	0.110618
	GO:0014740	negative regulation of muscle hyperplasia	biological_process	biological regulation	1	116	3	81334	0.33333333333333304	0.00427261	0.110618
	GO:0046832	negative regulation of RNA export from nucleus	biological_process	biological regulation	1	116	3	81334	0.33333333333333304	0.00427261	0.110618
	GO:0051697	protein delipidation	biological_process	cellular process	1	116	3	81334	0.33333333333333304	0.00427261	0.110618
	GO:0070208	protein heterotrimerization	biological_process	cellular component organization or biogenesis	1	116	3	81334	0.33333333333333304	0.00427261	0.110618
	GO:1904171	negative regulation of bleb assembly	biological_process	biological regulation	1	116	3	81334	0.33333333333333304	0.00427261	0.110618
	GO:2000781	positive regulation of double-strand break repair	biological_process	biological regulation	2	116	70	81334	0.0285714	0.00457115	0.110618
	GO:0045944	positive regulation of transcription by RNA polymerase II	biological_process	biological regulation	18	116	6539	81334	0.00275271	0.00525541	0.110618
	GO:0030509	BMP signaling pathway	biological_process	biological regulation	3	116	245	81334	0.0122449	0.00532729	0.110618
	GO:0031990	mRNA export from nucleus in response to heat stress	biological_process	cellular process	1	116	4	81334	0.25	0.00569278	0.110618
	GO:0032201	telomere maintenance via semi-conservative replication	biological_process	biological regulation	1	116	4	81334	0.25	0.00569278	0.110618
	GO:1903893	positive regulation of ATF6-mediated unfolded protein response	biological_process	biological regulation	1	116	4	81334	0.25	0.00569278	0.110618
	GO:2001203	positive regulation of transforming growth factor-beta secretion	biological_process	biological regulation	1	116	4	81334	0.25	0.00569278	0.110618
	GO:0070935	3'-UTR-mediated mRNA stabilization	biological_process	biological regulation	2	116	86	81334	0.0232558	0.00681636	0.110618
	GO:0000294	nuclear-transcribed mRNA catabolic process, endonucleolytic cleavage-dependent decay	biological_process	biological regulation	1	116	5	81334	0.2	0.00711095	0.110618
	GO:0021998	neural plate mediolateral regionalization	biological_process	developmental process	1	116	5	81334	0.2	0.00711095	0.110618
	GO:0032658	regulation of interleukin-15 production	biological_process	biological regulation	1	116	5	81334	0.2	0.00711095	0.110618
	GO:0032738	positive regulation of interleukin-15 production	biological_process	biological regulation	1	116	5	81334	0.2	0.00711095	0.110618
	GO:0033206	meiotic cytokinesis	biological_process	cellular process	1	116	5	81334	0.2	0.00711095	0.110618
	GO:0035665	TIRAP-dependent toll-like receptor 4 signaling pathway	biological_process	biological regulation	1	116	5	81334	0.2	0.00711095	0.110618
	GO:0048352	paraxial mesoderm structural organization	biological_process	developmental process	1	116	5	81334	0.2	0.00711095	0.110618
	GO:0048698	negative regulation of collateral sprouting in absence of injury	biological_process	biological regulation	1	116	5	81334	0.2	0.00711095	0.110618
	GO:0051886	negative regulation of timing of anagen	biological_process	biological phase	1	116	5	81334	0.2	0.00711095	0.110618
	GO:0060896	neural plate pattern specification	biological_process	developmental process	1	116	5	81334	0.2	0.00711095	0.110618
	GO:1902553	positive regulation of catalase activity	biological_process	biological regulation	1	116	5	81334	0.2	0.00711095	0.110618
	GO:1904414	positive regulation of cardiac ventricle development	biological_process	biological regulation	1	116	5	81334	0.2	0.00711095	0.110618
	GO:1905285	fibrous ring of heart morphogenesis	biological_process	developmental process	1	116	5	81334	0.2	0.00711095	0.110618
	GO:1905292	regulation of neural crest cell differentiation	biological_process	biological regulation	1	116	5	81334	0.2	0.00711095	0.110618
	GO:1905295	regulation of neural crest cell fate specification	biological_process	biological regulation	1	116	5	81334	0.2	0.00711095	0.110618
	GO:0031113	regulation of microtubule polymerization	biological_process	biological regulation	2	116	88	81334	0.0227273	0.00712579	0.110618
	GO:0007015	actin filament organization	biological_process	cellular component organization or biogenesis	5	116	848	81334	0.00589623	0.00755802	0.110618
	GO:0034497	protein localization to phagophore assembly site	biological_process	cellular component organization or biogenesis	2	116	92	81334	0.0217391	0.00776339	0.110618
	GO:0046907	intracellular transport	biological_process	localization	2	116	93	81334	0.021505376344086002	0.00792667	0.110618
	GO:0043547	positive regulation of GTPase activity	biological_process	biological regulation	8	116	2008	81334	0.00398406	0.00827128	0.110618
	GO:0036032	neural crest cell delamination	biological_process	biological adhesion	1	116	6	81334	0.166667	0.00852712	0.110618
	GO:0097639	L-lysine import across plasma membrane	biological_process	localization	1	116	6	81334	0.166667	0.00852712	0.110618
	GO:0097640	L-ornithine import across plasma membrane	biological_process	localization	1	116	6	81334	0.166667	0.00852712	0.110618
	GO:0030324	lung development	biological_process	developmental process	4	116	563	81334	0.0071048	0.00884131	0.110618
	GO:0045893	positive regulation of transcription, DNA-templated	biological_process	biological regulation	11	116	3378	81334	0.00325636	0.00905124	0.110618
	GO:0071425	hematopoietic stem cell proliferation	biological_process	cell proliferation	2	116	102	81334	0.0196078	0.00946511	0.110618
	GO:0003073	regulation of systemic arterial blood pressure	biological_process	biological regulation	2	116	104	81334	0.0192308	0.00982362	0.110618
	GO:0007178	transmembrane receptor protein serine/threonine kinase signaling pathway	biological_process	biological regulation	2	116	104	81334	0.0192308	0.00982362	0.110618
	GO:0000735	removal of nonhomologous ends	biological_process	cellular process	1	116	7	81334	0.14285714285714302	0.00994127	0.110618
	GO:0002537	nitric oxide production involved in inflammatory response	biological_process	multicellular organismal process	1	116	7	81334	0.14285714285714302	0.00994127	0.110618
	GO:0003057	regulation of the force of heart contraction by chemical signal	biological_process	biological regulation	1	116	7	81334	0.14285714285714302	0.00994127	0.110618
	GO:0006701	progesterone biosynthetic process	biological_process	cellular process	1	116	7	81334	0.14285714285714302	0.00994127	0.110618
	GO:0016344	meiotic chromosome movement towards spindle pole	biological_process	cellular component organization or biogenesis	1	116	7	81334	0.14285714285714302	0.00994127	0.110618
	GO:0031644	regulation of neurological system process	biological_process	regulation of biological process	1	116	7	81334	0.14285714285714302	0.00994127	0.110618
	GO:0061003	positive regulation of dendritic spine morphogenesis	biological_process	biological regulation	3	116	311	81334	0.0096463	0.0102106	0.110618
	GO:0032418	lysosome localization	biological_process	localization	2	116	110	81334	0.0181818	0.0109348	0.110618
	GO:0090141	positive regulation of mitochondrial fission	biological_process	biological regulation	2	116	112	81334	0.0178571	0.011317	0.110618
	GO:0003100	regulation of systemic arterial blood pressure by endothelin	biological_process	biological regulation	1	116	8	81334	0.125	0.0113534	0.110618
	GO:0010665	regulation of cardiac muscle cell apoptotic process	biological_process	cellular process	1	116	8	81334	0.125	0.0113534	0.110618
	GO:0048378	regulation of lateral mesodermal cell fate specification	biological_process	biological regulation	1	116	8	81334	0.125	0.0113534	0.110618
	GO:0051643	endoplasmic reticulum localization	biological_process	localization	1	116	8	81334	0.125	0.0113534	0.110618
	GO:0070202	regulation of establishment of protein localization to chromosome	biological_process	biological regulation	1	116	8	81334	0.125	0.0113534	0.110618
	GO:0070849	response to epidermal growth factor	biological_process	response to stimulus	1	116	8	81334	0.125	0.0113534	0.110618
	GO:0099089	establishment of endoplasmic reticulum localization to postsynapse	biological_process	localization	1	116	8	81334	0.125	0.0113534	0.110618
	GO:0099640	axo-dendritic protein transport	biological_process	cellular process	1	116	8	81334	0.125	0.0113534	0.110618
	GO:1905684	regulation of plasma membrane repair	biological_process	biological regulation	1	116	8	81334	0.125	0.0113534	0.110618
	GO:2000340	positive regulation of chemokine (C-X-C motif) ligand 1 production	biological_process	biological regulation	1	116	8	81334	0.125	0.0113534	0.110618
	GO:0019827	stem cell population maintenance	biological_process	multicellular organismal process	3	116	324	81334	0.00925926	0.0113974	0.110618
	GO:0060996	dendritic spine development	biological_process	cellular component organization or biogenesis	2	116	114	81334	0.0175439	0.011705	0.110618
	GO:0050775	positive regulation of dendrite morphogenesis	biological_process	cellular component organization or biogenesis	3	116	332	81334	0.00903614	0.0121656	0.110618
	GO:0045022	early endosome to late endosome transport	biological_process	localization	2	116	117	81334	0.017094	0.0122978	0.110618
	GO:0033979	box H/ACA snoRNA metabolic process	biological_process	cellular process	1	116	9	81334	0.111111	0.012763600000000002	0.110618
	GO:0034728	nucleosome organization	biological_process	cellular component organization or biogenesis	1	116	9	81334	0.111111	0.012763600000000002	0.110618
	GO:0043519	regulation of myosin II filament organization	biological_process	biological regulation	1	116	9	81334	0.111111	0.012763600000000002	0.110618
	GO:0051341	regulation of oxidoreductase activity	biological_process	biological regulation	1	116	9	81334	0.111111	0.012763600000000002	0.110618
	GO:0051546	keratinocyte migration	biological_process	cellular process	1	116	9	81334	0.111111	0.012763600000000002	0.110618
	GO:0070168	negative regulation of biomineral tissue development	biological_process	developmental process	1	116	9	81334	0.111111	0.012763600000000002	0.110618
	GO:1902023	L-arginine transport	biological_process	localization	1	116	9	81334	0.111111	0.012763600000000002	0.110618
	GO:1903109	positive regulation of mitochondrial transcription	biological_process	biological regulation	1	116	9	81334	0.111111	0.012763600000000002	0.110618
	GO:2000671	regulation of motor neuron apoptotic process	biological_process	biological regulation	1	116	9	81334	0.111111	0.012763600000000002	0.110618
	GO:0072659	protein localization to plasma membrane	biological_process	localization	5	116	975	81334	0.00512821	0.0132085	0.113294
	GO:0000184	nuclear-transcribed mRNA catabolic process, nonsense-mediated decay	biological_process	biological regulation	2	116	125	81334	0.016	0.0139415	0.115798
	GO:0003186	tricuspid valve morphogenesis	biological_process	multicellular organismal process	1	116	10	81334	0.1	0.0141718	0.115798
	GO:0015882	L-ascorbic acid transmembrane transport	biological_process	localization	1	116	10	81334	0.1	0.0141718	0.115798
	GO:0070904	transepithelial L-ascorbic acid transport	biological_process	localization	1	116	10	81334	0.1	0.0141718	0.115798
	GO:0006281	DNA repair	biological_process	cellular process	7	116	1782	81334	0.00392817	0.0141964	0.115798
	GO:0051028	mRNA transport	biological_process	localization	3	116	357	81334	0.00840336	0.0147545	0.11749
	GO:0048593	camera-type eye morphogenesis	biological_process	developmental process	2	116	130	81334	0.0153846	0.0150145	0.11749
	GO:0007026	negative regulation of microtubule depolymerization	biological_process	biological regulation	3	116	361	81334	0.00831025	0.0151953	0.11749
	GO:0000710	meiotic mismatch repair	biological_process	cellular process	1	116	11	81334	0.0909091	0.015578	0.11749
	GO:0060914	heart formation	biological_process	developmental process	1	116	11	81334	0.0909091	0.015578	0.11749
	GO:0099044	vesicle tethering to endoplasmic reticulum	biological_process	cellular component organization or biogenesis	1	116	11	81334	0.0909091	0.015578	0.11749
	GO:0099546	protein catabolic process, modulating synaptic transmission	biological_process	biological regulation	1	116	11	81334	0.0909091	0.015578	0.11749
	GO:1900069	regulation of cellular hyperosmotic salinity response	biological_process	biological regulation	1	116	11	81334	0.0909091	0.015578	0.11749
	GO:2000251	positive regulation of actin cytoskeleton reorganization	biological_process	biological regulation	2	116	133	81334	0.0150376	0.0156748	0.11749
	GO:0007131	reciprocal meiotic recombination	biological_process	cellular component organization or biogenesis	2	116	135	81334	0.0148148	0.0161218	0.119762
	GO:0014902	myotube differentiation	biological_process	cellular process	2	116	136	81334	0.0147059	0.0163474	0.12036293699999999
	GO:0051257	meiotic spindle midzone assembly	biological_process	cellular component organization or biogenesis	1	116	12	81334	0.0833333	0.0169821	0.121117
	GO:0071955	recycling endosome to Golgi transport	biological_process	localization	1	116	12	81334	0.0833333	0.0169821	0.121117
	GO:1903070	negative regulation of ER-associated ubiquitin-dependent protein catabolic process	biological_process	biological regulation	1	116	12	81334	0.0833333	0.0169821	0.121117
	GO:0006406	mRNA export from nucleus	biological_process	localization	2	116	139	81334	0.0143885	0.0170321	0.121117
	GO:0009267	cellular response to starvation	biological_process	cellular process	3	116	384	81334	0.0078125	0.0178743	0.124356
	GO:0001707	mesoderm formation	biological_process	developmental process	2	116	143	81334	0.013986	0.0179639	0.124356
	GO:0031284	positive regulation of guanylate cyclase activity	biological_process	biological regulation	1	116	13	81334	0.0769231	0.0183843	0.124356
	GO:0043585	nose morphogenesis	biological_process	developmental process	1	116	13	81334	0.0769231	0.0183843	0.124356
	GO:0044783	G1 DNA damage checkpoint	biological_process	biological regulation	1	116	13	81334	0.0769231	0.0183843	0.124356
	GO:0071894	histone H2B conserved C-terminal lysine ubiquitination	biological_process	cellular component organization or biogenesis	1	116	13	81334	0.0769231	0.0183843	0.124356
	GO:1902895	positive regulation of pri-miRNA transcription by RNA polymerase II	biological_process	biological regulation	2	116	146	81334	0.0136986	0.0186766	0.125314
	GO:0034146	toll-like receptor 5 signaling pathway	biological_process	biological regulation	1	116	14	81334	0.0714286	0.0197846	0.130641
	GO:1904292	regulation of ERAD pathway	biological_process	biological regulation	1	116	14	81334	0.0714286	0.0197846	0.130641
	GO:0001704	formation of primary germ layer	biological_process	developmental process	1	116	15	81334	0.0666667	0.0211828	0.134535
	GO:0006449	regulation of translational termination	biological_process	biological regulation	1	116	15	81334	0.0666667	0.0211828	0.134535
	GO:0006527	arginine catabolic process	biological_process	cellular process	1	116	15	81334	0.0666667	0.0211828	0.134535
	GO:0010668	ectodermal cell differentiation	biological_process	cellular process	1	116	15	81334	0.0666667	0.0211828	0.134535
	GO:0051653	spindle localization	biological_process	cellular process	1	116	15	81334	0.0666667	0.0211828	0.134535
	GO:0098974	postsynaptic actin cytoskeleton organization	biological_process	cellular component organization or biogenesis	2	116	160	81334	0.0125	0.0221566	0.134915
	GO:0001880	Mullerian duct regression	biological_process	reproductive process	1	116	16	81334	0.0625	0.0225791	0.134915
	GO:0006582	melanin metabolic process	biological_process	cellular process	1	116	16	81334	0.0625	0.0225791	0.134915
	GO:0019852	L-ascorbic acid metabolic process	biological_process	cellular process	1	116	16	81334	0.0625	0.0225791	0.134915
	GO:0031064	negative regulation of histone deacetylation	biological_process	biological regulation	1	116	16	81334	0.0625	0.0225791	0.134915
	GO:0061312	BMP signaling pathway involved in heart development	biological_process	biological regulation	1	116	16	81334	0.0625	0.0225791	0.134915
	GO:0070649	formin-nucleated actin cable assembly	biological_process	cellular component organization or biogenesis	1	116	16	81334	0.0625	0.0225791	0.134915
	GO:0072393	microtubule anchoring at microtubule organizing center	biological_process	cellular component organization or biogenesis	1	116	16	81334	0.0625	0.0225791	0.134915
	GO:0060612	adipose tissue development	biological_process	developmental process	2	116	164	81334	0.0121951	0.0231965	0.134915
	GO:0045003	double-strand break repair via synthesis-dependent strand annealing	biological_process	metabolic process	1	116	17	81334	0.0588235	0.0239734	0.134915
	GO:0051295	establishment of meiotic spindle localization	biological_process	cellular component organization or biogenesis	1	116	17	81334	0.0588235	0.0239734	0.134915
	GO:1904647	response to rotenone	biological_process	response to stimulus	1	116	17	81334	0.0588235	0.0239734	0.134915
	GO:2000343	positive regulation of chemokine (C-X-C motif) ligand 2 production	biological_process	biological regulation	1	116	17	81334	0.0588235	0.0239734	0.134915
	GO:0006970	response to osmotic stress	biological_process	response to stimulus	2	116	167	81334	0.011976	0.0239894	0.134915
	GO:0030036	actin cytoskeleton organization	biological_process	cellular component organization or biogenesis	5	116	1142	81334	0.00437828	0.024246	0.134915
	GO:0001542	ovulation from ovarian follicle	biological_process	developmental process	1	116	18	81334	0.0555556	0.0253657	0.134915
	GO:0006999	nuclear pore organization	biological_process	cellular component organization or biogenesis	1	116	18	81334	0.0555556	0.0253657	0.134915
	GO:0007000	nucleolus organization	biological_process	cellular component organization or biogenesis	1	116	18	81334	0.0555556	0.0253657	0.134915
	GO:0097638	L-arginine import across plasma membrane	biological_process	response to stimulus	1	116	18	81334	0.0555556	0.0253657	0.134915
	GO:1901671	positive regulation of superoxide dismutase activity	biological_process	biological regulation	1	116	18	81334	0.0555556	0.0253657	0.134915
	GO:1903352	L-ornithine transmembrane transport	biological_process	localization	1	116	18	81334	0.0555556	0.0253657	0.134915
	GO:1990778	protein localization to cell periphery	biological_process	localization	1	116	18	81334	0.0555556	0.0253657	0.134915
	GO:0046676	negative regulation of insulin secretion	biological_process	biological regulation	2	116	174	81334	0.0114943	0.0258822	0.134915
	GO:0006974	cellular response to DNA damage stimulus	biological_process	cellular process	8	116	2481	81334	0.00322451	0.0260367	0.134915
	GO:0006611	protein export from nucleus	biological_process	localization	2	116	175	81334	0.0114286	0.0261574	0.134915
	GO:0032435	negative regulation of proteasomal ubiquitin-dependent protein catabolic process	biological_process	cellular process	2	116	175	81334	0.0114286	0.0261574	0.134915
	GO:0003062	regulation of heart rate by chemical signal	biological_process	biological regulation	1	116	19	81334	0.0526316	0.026756	0.134915
	GO:0072385	minus-end-directed organelle transport along microtubule	biological_process	cellular process	1	116	19	81334	0.0526316	0.026756	0.134915
	GO:0090267	positive regulation of mitotic cell cycle spindle assembly checkpoint	biological_process	biological regulation	1	116	19	81334	0.0526316	0.026756	0.134915
	GO:1900037	regulation of cellular response to hypoxia	biological_process	biological regulation	1	116	19	81334	0.0526316	0.026756	0.134915
	GO:1905537	positive regulation of eukaryotic translation initiation factor 4F complex assembly	biological_process	biological regulation	1	116	19	81334	0.0526316	0.026756	0.134915
	GO:1905612	positive regulation of mRNA cap binding	biological_process	biological regulation	1	116	19	81334	0.0526316	0.026756	0.134915
	GO:1905696	regulation of polysome binding	biological_process	biological regulation	1	116	19	81334	0.0526316	0.026756	0.134915
	GO:2000757	negative regulation of peptidyl-lysine acetylation	biological_process	negative regulation of biological process	1	116	19	81334	0.0526316	0.026756	0.134915
	GO:0099149	regulation of postsynaptic neurotransmitter receptor internalization	biological_process	biological regulation	2	116	178	81334	0.011236	0.0269902	0.134941
	GO:0031647	regulation of protein stability	biological_process	biological regulation	3	116	451	81334	0.00665188	0.0270854	0.134941
	GO:0048662	negative regulation of smooth muscle cell proliferation	biological_process	biological regulation	2	116	180	81334	0.0111111	0.0275512	0.136444
	GO:0090316	positive regulation of intracellular protein transport	biological_process	biological regulation	2	116	182	81334	0.010989	0.0281171	0.136937
	GO:0008356	asymmetric cell division	biological_process	cellular process	1	116	20	81334	0.05	0.0281444	0.136937
	GO:1905618	positive regulation of miRNA mediated inhibition of translation	biological_process	biological regulation	1	116	20	81334	0.05	0.0281444	0.136937
	GO:1904707	positive regulation of vascular smooth muscle cell proliferation	biological_process	biological regulation	2	116	186	81334	0.010752688172043001	0.0292626	0.138812
	GO:0003223	ventricular compact myocardium morphogenesis	biological_process	developmental process	1	116	21	81334	0.047619	0.0295308	0.138812
	GO:0009838	abscission	biological_process	developmental process	1	116	21	81334	0.047619	0.0295308	0.138812
	GO:0048368	lateral mesoderm development	biological_process	developmental process	1	116	21	81334	0.047619	0.0295308	0.138812
	GO:0070837	dehydroascorbic acid transport	biological_process	localization	1	116	21	81334	0.047619	0.0295308	0.138812
	GO:1902412	regulation of mitotic cytokinesis	biological_process	biological regulation	1	116	21	81334	0.047619	0.0295308	0.138812
	GO:0003183	mitral valve morphogenesis	biological_process	developmental process	1	116	22	81334	0.0454545	0.0309153	0.141327
	GO:0045601	regulation of endothelial cell differentiation	biological_process	cellular process	1	116	22	81334	0.0454545	0.0309153	0.141327
	GO:0097750	endosome membrane tubulation	biological_process	cellular process	1	116	22	81334	0.0454545	0.0309153	0.141327
	GO:1903401	L-lysine transmembrane transport	biological_process	response to stimulus	1	116	22	81334	0.0454545	0.0309153	0.141327
	GO:1990456	mitochondrion-endoplasmic reticulum membrane tethering	biological_process	cellular component organization or biogenesis	1	116	22	81334	0.0454545	0.0309153	0.141327
	GO:0022409	positive regulation of cell-cell adhesion	biological_process	biological adhesion	2	116	194	81334	0.0103093	0.0316087	0.142179
	GO:0050770	regulation of axonogenesis	biological_process	biological regulation	2	116	194	81334	0.0103093	0.0316087	0.142179
	GO:0022604	regulation of cell morphogenesis	biological_process	biological regulation	2	116	195	81334	0.0102564	0.031907	0.142179
	GO:0000414	regulation of histone H3-K36 methylation	biological_process	biological regulation	1	116	23	81334	0.0434783	0.0322978	0.142179
	GO:0034137	positive regulation of toll-like receptor 2 signaling pathway	biological_process	biological regulation	1	116	23	81334	0.0434783	0.0322978	0.142179
	GO:0034645	cellular macromolecule biosynthetic process	biological_process	cellular process	1	116	23	81334	0.0434783	0.0322978	0.142179
	GO:2000647	negative regulation of stem cell proliferation	biological_process	biological regulation	1	116	23	81334	0.0434783	0.0322978	0.142179
	GO:0030968	endoplasmic reticulum unfolded protein response	biological_process	biological regulation	2	116	200	81334	0.01	0.0334154	0.143662
	GO:0032400	melanosome localization	biological_process	cellular process	1	116	24	81334	0.0416667	0.0336783	0.143662
	GO:0061885	positive regulation of mini excitatory postsynaptic potential	biological_process	biological regulation	1	116	24	81334	0.0416667	0.0336783	0.143662
	GO:0072757	cellular response to camptothecin	biological_process	cellular process	1	116	24	81334	0.0416667	0.0336783	0.143662
	GO:0090367	negative regulation of mRNA modification	biological_process	biological regulation	1	116	24	81334	0.0416667	0.0336783	0.143662
	GO:0006986	response to unfolded protein	biological_process	response to stimulus	2	116	202	81334	0.00990099	0.0340264	0.143662
	GO:0006312	mitotic recombination	biological_process	cellular process	1	116	25	81334	0.04	0.0350569	0.143662
	GO:0007006	mitochondrial membrane organization	biological_process	cellular component organization or biogenesis	1	116	25	81334	0.04	0.0350569	0.143662
	GO:0036089	cleavage furrow formation	biological_process	cellular component organization or biogenesis	1	116	25	81334	0.04	0.0350569	0.143662
	GO:0042766	nucleosome mobilization	biological_process	cellular component organization or biogenesis	1	116	25	81334	0.04	0.0350569	0.143662
	GO:0043111	replication fork arrest	biological_process	biological regulation	1	116	25	81334	0.04	0.0350569	0.143662
	GO:0051346	negative regulation of hydrolase activity	biological_process	biological regulation	1	116	25	81334	0.04	0.0350569	0.143662
	GO:0060700	regulation of ribonuclease activity	biological_process	biological regulation	1	116	25	81334	0.04	0.0350569	0.143662
	GO:0010507	negative regulation of autophagy	biological_process	biological regulation	2	116	207	81334	0.00966184	0.0355731	0.143662
	GO:0001936	regulation of endothelial cell proliferation	biological_process	biological regulation	1	116	26	81334	0.0384615	0.0364336	0.143662
	GO:0016447	somatic recombination of immunoglobulin gene segments	biological_process	cellular process	1	116	26	81334	0.0384615	0.0364336	0.143662
	GO:0031585	regulation of inositol 1,4,5-trisphosphate-sensitive calcium-release channel activity	biological_process	biological regulation	1	116	26	81334	0.0384615	0.0364336	0.143662
	GO:0035646	endosome to melanosome transport	biological_process	developmental process	1	116	26	81334	0.0384615	0.0364336	0.143662
	GO:0036493	positive regulation of translation in response to endoplasmic reticulum stress	biological_process	biological regulation	1	116	26	81334	0.0384615	0.0364336	0.143662
	GO:0051096	positive regulation of helicase activity	biological_process	biological regulation	1	116	26	81334	0.0384615	0.0364336	0.143662
	GO:0051256	mitotic spindle midzone assembly	biological_process	cellular component organization or biogenesis	1	116	26	81334	0.0384615	0.0364336	0.143662
	GO:0090068	positive regulation of cell cycle process	biological_process	biological regulation	1	116	26	81334	0.0384615	0.0364336	0.143662
	GO:0030514	negative regulation of BMP signaling pathway	biological_process	biological regulation	2	116	212	81334	0.00943396	0.0371466	0.144296
	GO:0007029	endoplasmic reticulum organization	biological_process	cellular component organization or biogenesis	2	116	213	81334	0.00938967	0.0374645	0.144296
	GO:0000398	mRNA splicing, via spliceosome	biological_process	metabolic process	3	116	513	81334	0.00584795	0.0374715	0.144296
	GO:0043247	telomere maintenance in response to DNA damage	biological_process	biological regulation	1	116	27	81334	0.037037	0.0378083	0.144296
	GO:0098780	response to mitochondrial depolarisation	biological_process	cellular process	1	116	27	81334	0.037037	0.0378083	0.144296
	GO:1900078	positive regulation of cellular response to insulin stimulus	biological_process	biological regulation	1	116	27	81334	0.037037	0.0378083	0.144296
	GO:1903214	regulation of protein targeting to mitochondrion	biological_process	biological regulation	1	116	27	81334	0.037037	0.0378083	0.144296
	GO:0001672	regulation of chromatin assembly or disassembly	biological_process	biological regulation	1	116	28	81334	0.0357143	0.039181	0.14885205599999998
	GO:0007257	activation of JUN kinase activity	biological_process	biological regulation	2	116	219	81334	0.00913242	0.0393936	0.14898
	GO:0042640	anagen	biological_process	biological phase	1	116	29	81334	0.0344828	0.0405518	0.150336
	GO:1990440	positive regulation of transcription from RNA polymerase II promoter in response to endoplasmic reticulum stress	biological_process	biological regulation	1	116	29	81334	0.0344828	0.0405518	0.150336
	GO:2000270	negative regulation of fibroblast apoptotic process	biological_process	biological regulation	1	116	29	81334	0.0344828	0.0405518	0.150336
	GO:0010032	meiotic chromosome condensation	biological_process	cellular component organization or biogenesis	1	116	30	81334	0.0333333	0.0419207	0.150336
	GO:0015809	arginine transport	biological_process	localization	1	116	30	81334	0.0333333	0.0419207	0.150336
	GO:0035544	negative regulation of SNARE complex assembly	biological_process	biological regulation	1	116	30	81334	0.0333333	0.0419207	0.150336
	GO:0035912	dorsal aorta morphogenesis	biological_process	multicellular organismal process	1	116	30	81334	0.0333333	0.0419207	0.150336
	GO:0060019	radial glial cell differentiation	biological_process	cellular process	1	116	30	81334	0.0333333	0.0419207	0.150336
	GO:0061635	regulation of protein complex stability	biological_process	biological regulation	1	116	30	81334	0.0333333	0.0419207	0.150336
	GO:0061713	anterior neural tube closure	biological_process	developmental process	1	116	30	81334	0.0333333	0.0419207	0.150336
	GO:0071985	multivesicular body sorting pathway	biological_process	localization	1	116	30	81334	0.0333333	0.0419207	0.150336
	GO:0090288	negative regulation of cellular response to growth factor stimulus	biological_process	negative regulation of biological process	1	116	30	81334	0.0333333	0.0419207	0.150336
	GO:0032024	positive regulation of insulin secretion	biological_process	cellular process	2	116	230	81334	0.00869565	0.0430261	0.153257
	GO:0034141	positive regulation of toll-like receptor 3 signaling pathway	biological_process	biological regulation	1	116	31	81334	0.0322581	0.0432876	0.153257
	GO:0051574	positive regulation of histone H3-K9 methylation	biological_process	biological regulation	1	116	31	81334	0.0322581	0.0432876	0.153257
	GO:0051056	regulation of small GTPase mediated signal transduction	biological_process	biological regulation	2	116	233	81334	0.00858369	0.0440378	0.154597
	GO:0071347	cellular response to interleukin-1	biological_process	cellular process	2	116	233	81334	0.00858369	0.0440378	0.154597
	GO:0036444	calcium import into the mitochondrion	biological_process	localization	1	116	32	81334	0.03125	0.0446526	0.155443
	GO:1903025	regulation of RNA polymerase II regulatory region sequence-specific DNA binding	biological_process	biological regulation	1	116	32	81334	0.03125	0.0446526	0.155443
	GO:0051561	positive regulation of mitochondrial calcium ion concentration	biological_process	biological regulation	1	116	33	81334	0.030303	0.0460157	0.157991
	GO:0051984	positive regulation of chromosome segregation	biological_process	cellular process	1	116	33	81334	0.030303	0.0460157	0.157991
	GO:0006351	transcription, DNA-templated	biological_process	cellular process	3	116	564	81334	0.00531915	0.047329	0.157991
	GO:0006348	chromatin silencing at telomere	biological_process	biological regulation	1	116	34	81334	0.0294118	0.0473768	0.157991
	GO:0034145	positive regulation of toll-like receptor 4 signaling pathway	biological_process	biological regulation	1	116	34	81334	0.0294118	0.0473768	0.157991
	GO:0040038	polar body extrusion after meiotic divisions	biological_process	cellular component organization or biogenesis	1	116	34	81334	0.0294118	0.0473768	0.157991
	GO:0048820	hair follicle maturation	biological_process	developmental process	1	116	34	81334	0.0294118	0.0473768	0.157991
	GO:0051292	nuclear pore complex assembly	biological_process	cellular component organization or biogenesis	1	116	34	81334	0.0294118	0.0473768	0.157991
	GO:0061951	establishment of protein localization to plasma membrane	biological_process	localization	1	116	34	81334	0.0294118	0.0473768	0.157991
	GO:0071221	cellular response to bacterial lipopeptide	biological_process	cellular process	1	116	34	81334	0.0294118	0.0473768	0.157991
	GO:0060325	face morphogenesis	biological_process	developmental process	2	116	243	81334	0.00823045	0.0474733	0.157991
	GO:0001919	regulation of receptor recycling	biological_process	biological regulation	1	116	35	81334	0.0285714	0.0487361	0.16090632400000002
	GO:0030835	negative regulation of actin filament depolymerization	biological_process	biological regulation	1	116	35	81334	0.0285714	0.0487361	0.16090632400000002
	GO:0000423	mitophagy	biological_process	cellular component organization or biogenesis	1	116	36	81334	0.0277778	0.0500933	0.164085
	GO:0000722	telomere maintenance via recombination	biological_process	biological regulation	1	116	36	81334	0.0277778	0.0500933	0.164085
	GO:0000915	actomyosin contractile ring assembly	biological_process	cellular component organization or biogenesis	1	116	37	81334	0.027027	0.0514487	0.166558
	GO:0044648	histone H3-K4 dimethylation	biological_process	cellular component organization or biogenesis	1	116	37	81334	0.027027	0.0514487	0.166558
	GO:0051926	negative regulation of calcium ion transport	biological_process	biological regulation	1	116	37	81334	0.027027	0.0514487	0.166558
	GO:0031334	positive regulation of protein complex assembly	biological_process	biological regulation	2	116	257	81334	0.0077821	0.0524412	0.167677
	GO:0007263	nitric oxide mediated signal transduction	biological_process	biological regulation	1	116	38	81334	0.0263158	0.0528022	0.167677
	GO:0043616	keratinocyte proliferation	biological_process	cell proliferation	1	116	38	81334	0.0263158	0.0528022	0.167677
	GO:0140059	dendrite arborization	biological_process	cellular component organization or biogenesis	1	116	38	81334	0.0263158	0.0528022	0.167677
	GO:1990049	retrograde neuronal dense core vesicle transport	biological_process	cellular process	1	116	38	81334	0.0263158	0.0528022	0.167677
	GO:0035457	cellular response to interferon-alpha	biological_process	cellular process	1	116	39	81334	0.025641	0.0541537	0.170022
	GO:0060613	fat pad development	biological_process	developmental process	1	116	39	81334	0.025641	0.0541537	0.170022
	GO:0061734	parkin-mediated stimulation of mitophagy in response to mitochondrial depolarization	biological_process	biological regulation	1	116	39	81334	0.025641	0.0541537	0.170022
	GO:0051301	cell division	biological_process	cellular process	6	116	1898	81334	0.00316122	0.0549755	0.170401
	GO:0007601	visual perception	biological_process	multicellular organismal process	3	116	600	81334	0.005	0.0549793	0.170401
	GO:0044770	cell cycle phase transition	biological_process	cellular process	1	116	40	81334	0.025	0.0555033	0.170401
	GO:0051310	metaphase plate congression	biological_process	cellular process	1	116	40	81334	0.025	0.0555033	0.170401
	GO:0070445	regulation of oligodendrocyte progenitor proliferation	biological_process	biological regulation	1	116	40	81334	0.025	0.0555033	0.170401
	GO:0071223	cellular response to lipoteichoic acid	biological_process	cellular process	1	116	40	81334	0.025	0.0555033	0.170401
	GO:0090630	activation of GTPase activity	biological_process	biological regulation	3	116	606	81334	0.0049505	0.0563086	0.17075844899999998
	GO:0000122	negative regulation of transcription by RNA polymerase II	biological_process	biological regulation	12	116	5043	81334	0.00237954	0.0563347	0.17075844899999998
	GO:0000338	protein deneddylation	biological_process	cellular process	1	116	41	81334	0.0243902	0.0568511	0.17075844899999998
	GO:0003215	cardiac right ventricle morphogenesis	biological_process	developmental process	1	116	41	81334	0.0243902	0.0568511	0.17075844899999998
	GO:0042759	long-chain fatty acid biosynthetic process	biological_process	cellular process	1	116	41	81334	0.0243902	0.0568511	0.17075844899999998
	GO:0090660	cerebrospinal fluid circulation	biological_process	multicellular organismal process	1	116	41	81334	0.0243902	0.0568511	0.17075844899999998
	GO:0051491	positive regulation of filopodium assembly	biological_process	biological regulation	2	116	271	81334	0.00738007	0.0575856	0.17171
	GO:0009950	dorsal/ventral axis specification	biological_process	developmental process	1	116	42	81334	0.0238095	0.0581969	0.17171
	GO:0033135	regulation of peptidyl-serine phosphorylation	biological_process	biological regulation	1	116	42	81334	0.0238095	0.0581969	0.17171
	GO:0048339	paraxial mesoderm development	biological_process	developmental process	1	116	42	81334	0.0238095	0.0581969	0.17171
	GO:0016575	histone deacetylation	biological_process	cellular component organization or biogenesis	2	116	276	81334	0.00724638	0.059464	0.17171
	GO:0034314	Arp2/3 complex-mediated actin nucleation	biological_process	biological regulation	1	116	43	81334	0.0232558	0.0595408	0.17171
	GO:0035878	nail development	biological_process	developmental process	1	116	43	81334	0.0232558	0.0595408	0.17171
	GO:0047497	mitochondrion transport along microtubule	biological_process	cellular process	1	116	43	81334	0.0232558	0.0595408	0.17171
	GO:0072711	cellular response to hydroxyurea	biological_process	cellular process	1	116	43	81334	0.0232558	0.0595408	0.17171
	GO:2000304	positive regulation of ceramide biosynthetic process	biological_process	cellular component organization or biogenesis	1	116	43	81334	0.0232558	0.0595408	0.17171
	GO:0000290	deadenylation-dependent decapping of nuclear-transcribed mRNA	biological_process	biological regulation	1	116	44	81334	0.0227273	0.0608828	0.17171
	GO:0009948	anterior/posterior axis specification	biological_process	developmental process	1	116	44	81334	0.0227273	0.0608828	0.17171
	GO:0032237	activation of store-operated calcium channel activity	biological_process	biological regulation	1	116	44	81334	0.0227273	0.0608828	0.17171
	GO:0043589	skin morphogenesis	biological_process	developmental process	1	116	44	81334	0.0227273	0.0608828	0.17171
	GO:0045542	positive regulation of cholesterol biosynthetic process	biological_process	metabolic process	1	116	44	81334	0.0227273	0.0608828	0.17171
	GO:0048642	negative regulation of skeletal muscle tissue development	biological_process	biological regulation	1	116	44	81334	0.0227273	0.0608828	0.17171
	GO:1901799	negative regulation of proteasomal protein catabolic process	biological_process	biological regulation	1	116	44	81334	0.0227273	0.0608828	0.17171
	GO:2001020	regulation of response to DNA damage stimulus	biological_process	biological regulation	1	116	44	81334	0.0227273	0.0608828	0.17171
	GO:0002115	store-operated calcium entry	biological_process	localization	1	116	46	81334	0.0217391	0.0635611	0.177168
	GO:0006851	mitochondrial calcium ion transmembrane transport	biological_process	localization	1	116	46	81334	0.0217391	0.0635611	0.177168
	GO:0032801	receptor catabolic process	biological_process	cellular process	1	116	46	81334	0.0217391	0.0635611	0.177168
	GO:0006865	amino acid transport	biological_process	localization	2	116	287	81334	0.00696864	0.0636697	0.177168
	GO:0001662	behavioral fear response	biological_process	behavior	2	116	288	81334	0.00694444	0.0640569	0.17761407399999998
	GO:0007398	ectoderm development	biological_process	developmental process	1	116	47	81334	0.0212766	0.0648974	0.17761407399999998
	GO:0019430	removal of superoxide radicals	biological_process	cellular process	1	116	47	81334	0.0212766	0.0648974	0.17761407399999998
	GO:0035137	hindlimb morphogenesis	biological_process	multicellular organismal process	1	116	47	81334	0.0212766	0.0648974	0.17761407399999998
	GO:0051403	stress-activated MAPK cascade	biological_process	biological regulation	1	116	47	81334	0.0212766	0.0648974	0.17761407399999998
	GO:0048382	mesendoderm development	biological_process	developmental process	1	116	48	81334	0.0208333	0.0662319	0.179495
	GO:0050691	regulation of defense response to virus by host	biological_process	biological regulation	1	116	48	81334	0.0208333	0.0662319	0.179495
	GO:0051646	mitochondrion localization	biological_process	localization	1	116	48	81334	0.0208333	0.0662319	0.179495
	GO:0045945	positive regulation of transcription by RNA polymerase III	biological_process	regulation of biological process	1	116	49	81334	0.0204082	0.0675644	0.18136996100000002
	GO:1902414	protein localization to cell junction	biological_process	localization	1	116	49	81334	0.0204082	0.0675644	0.18136996100000002
	GO:0042475	odontogenesis of dentin-containing tooth	biological_process	developmental process	2	116	297	81334	0.00673401	0.0675778	0.18136996100000002
	GO:0003272	endocardial cushion formation	biological_process	developmental process	1	116	50	81334	0.02	0.0688951	0.18139464100000002
	GO:0032926	negative regulation of activin receptor signaling pathway	biological_process	biological regulation	1	116	50	81334	0.02	0.0688951	0.18139464100000002
	GO:0034405	response to fluid shear stress	biological_process	response to stimulus	1	116	50	81334	0.02	0.0688951	0.18139464100000002
	GO:0045010	actin nucleation	biological_process	biological regulation	1	116	50	81334	0.02	0.0688951	0.18139464100000002
	GO:0070166	enamel mineralization	biological_process	developmental process	1	116	50	81334	0.02	0.0688951	0.18139464100000002
	GO:2000785	regulation of autophagosome assembly	biological_process	biological regulation	1	116	50	81334	0.02	0.0688951	0.18139464100000002
	GO:0019433	triglyceride catabolic process	biological_process	cellular process	1	116	51	81334	0.0196078	0.0702239	0.18430409899999997
	GO:0070509	calcium ion import	biological_process	localization	2	116	305	81334	0.00655738	0.0707602	0.18430409899999997
	GO:0000910	cytokinesis	biological_process	cellular process	1	116	52	81334	0.0192308	0.0715507	0.18430409899999997
	GO:0006405	RNA export from nucleus	biological_process	localization	1	116	52	81334	0.0192308	0.0715507	0.18430409899999997
	GO:0034770	histone H4-K20 methylation	biological_process	cellular component organization or biogenesis	1	116	52	81334	0.0192308	0.0715507	0.18430409899999997
	GO:0045839	negative regulation of mitotic nuclear division	biological_process	biological regulation	1	116	52	81334	0.0192308	0.0715507	0.18430409899999997
	GO:0048066	developmental pigmentation	biological_process	pigmentation	1	116	52	81334	0.0192308	0.0715507	0.18430409899999997
	GO:1903078	positive regulation of protein localization to plasma membrane	biological_process	biological regulation	2	116	309	81334	0.00647249	0.0723696	0.185838
	GO:0010390	histone monoubiquitination	biological_process	cellular component organization or biogenesis	1	116	53	81334	0.0188679	0.0728758	0.18656197100000002
	GO:0000281	mitotic cytokinesis	biological_process	cellular process	2	116	312	81334	0.00641026	0.0735844	0.18779822300000001
	GO:0050920	regulation of chemotaxis	biological_process	biological regulation	1	116	54	81334	0.0185185	0.0741989	0.18814314399999998
	GO:0061045	negative regulation of wound healing	biological_process	biological regulation	1	116	54	81334	0.0185185	0.0741989	0.18814314399999998
	GO:0000724	double-strand break repair via homologous recombination	biological_process	cellular process	2	116	314	81334	0.00636943	0.074398	0.18814314399999998
	GO:0000733	DNA strand renaturation	biological_process	metabolic process	1	116	55	81334	0.0181818	0.0755202	0.18848325800000001
	GO:0009048	dosage compensation by inactivation of X chromosome	biological_process	biological regulation	1	116	55	81334	0.0181818	0.0755202	0.18848325800000001
	GO:0120183	positive regulation of focal adhesion disassembly	biological_process	biological regulation	1	116	55	81334	0.0181818	0.0755202	0.18848325800000001
	GO:1990048	anterograde neuronal dense core vesicle transport	biological_process	cellular process	1	116	55	81334	0.0181818	0.0755202	0.18848325800000001
	GO:0016572	histone phosphorylation	biological_process	cellular component organization or biogenesis	1	116	56	81334	0.0178571	0.0768396	0.18848325800000001
	GO:0016926	protein desumoylation	biological_process	cellular process	1	116	56	81334	0.0178571	0.0768396	0.18848325800000001
	GO:0016973	poly(A)+ mRNA export from nucleus	biological_process	localization	1	116	56	81334	0.0178571	0.0768396	0.18848325800000001
	GO:0033762	response to glucagon	biological_process	response to stimulus	1	116	56	81334	0.0178571	0.0768396	0.18848325800000001
	GO:2000171	negative regulation of dendrite development	biological_process	cellular component organization or biogenesis	1	116	56	81334	0.0178571	0.0768396	0.18848325800000001
	GO:0003161	cardiac conduction system development	biological_process	developmental process	1	116	57	81334	0.0175439	0.0781571	0.18848325800000001
	GO:0031669	cellular response to nutrient levels	biological_process	cellular process	1	116	57	81334	0.0175439	0.0781571	0.18848325800000001
	GO:0033630	positive regulation of cell adhesion mediated by integrin	biological_process	biological adhesion	1	116	57	81334	0.0175439	0.0781571	0.18848325800000001
	GO:0034122	negative regulation of toll-like receptor signaling pathway	biological_process	biological regulation	1	116	57	81334	0.0175439	0.0781571	0.18848325800000001
	GO:0045947	negative regulation of translational initiation	biological_process	biological regulation	1	116	57	81334	0.0175439	0.0781571	0.18848325800000001
	GO:0060043	regulation of cardiac muscle cell proliferation	biological_process	biological regulation	1	116	57	81334	0.0175439	0.0781571	0.18848325800000001
	GO:0090207	regulation of triglyceride metabolic process	biological_process	biological regulation	1	116	57	81334	0.0175439	0.0781571	0.18848325800000001
	GO:0010452	histone H3-K36 methylation	biological_process	cellular component organization or biogenesis	1	116	59	81334	0.0169492	0.0807866	0.192352
	GO:0045410	positive regulation of interleukin-6 biosynthetic process	biological_process	biological regulation	1	116	59	81334	0.0169492	0.0807866	0.192352
	GO:0061626	pharyngeal arch artery morphogenesis	biological_process	developmental process	1	116	59	81334	0.0169492	0.0807866	0.192352
	GO:1990126	retrograde transport, endosome to plasma membrane	biological_process	localization	1	116	59	81334	0.0169492	0.0807866	0.192352
	GO:0010468	regulation of gene expression	biological_process	biological regulation	6	116	2102	81334	0.00285442	0.0809174	0.192352
	GO:0051560	mitochondrial calcium ion homeostasis	biological_process	biological regulation	1	116	60	81334	0.0166667	0.0820986	0.194051
	GO:1903146	regulation of autophagy of mitochondrion	biological_process	cellular component organization or biogenesis	1	116	60	81334	0.0166667	0.0820986	0.194051
	GO:0006892	post-Golgi vesicle-mediated transport	biological_process	localization	1	116	61	81334	0.0163934	0.0834086	0.19493255199999998
	GO:0045910	negative regulation of DNA recombination	biological_process	biological regulation	1	116	61	81334	0.0163934	0.0834086	0.19493255199999998
	GO:1905461	positive regulation of vascular associated smooth muscle cell apoptotic process	biological_process	biological regulation	1	116	61	81334	0.0163934	0.0834086	0.19493255199999998
	GO:2000772	regulation of cellular senescence	biological_process	biological regulation	1	116	61	81334	0.0163934	0.0834086	0.19493255199999998
	GO:0006914	autophagy	biological_process	cellular process	3	116	718	81334	0.00417827	0.0838233	0.19535290100000002
	GO:0043267	negative regulation of potassium ion transport	biological_process	negative regulation of biological process	1	116	62	81334	0.016129	0.0847169	0.196884
	GO:0005513	detection of calcium ion	biological_process	response to stimulus	1	116	63	81334	0.015873	0.0860233	0.198809
	GO:0060563	neuroepithelial cell differentiation	biological_process	cellular process	1	116	63	81334	0.015873	0.0860233	0.198809
	GO:0032933	SREBP signaling pathway	biological_process	biological regulation	1	116	64	81334	0.015625	0.0873278	0.20024227600000002
	GO:2001256	regulation of store-operated calcium entry	biological_process	biological regulation	1	116	64	81334	0.015625	0.0873278	0.20024227600000002
	GO:0006457	protein folding	biological_process	cellular process	2	116	345	81334	0.0057971	0.0873653	0.20024227600000002
	GO:0071044	histone mRNA catabolic process	biological_process	biological regulation	1	116	65	81334	0.0153846	0.0886305	0.202584
	GO:0043030	regulation of macrophage activation	biological_process	biological regulation	1	116	66	81334	0.0151515	0.0899314	0.204994
	GO:0006401	RNA catabolic process	biological_process	cellular process	1	116	67	81334	0.0149254	0.0912304	0.205187
	GO:0031987	locomotion involved in locomotory behavior	biological_process	behavior	1	116	67	81334	0.0149254	0.0912304	0.205187
	GO:0044772	mitotic cell cycle phase transition	biological_process	cellular process	1	116	67	81334	0.0149254	0.0912304	0.205187
	GO:0061158	3'-UTR-mediated mRNA destabilization	biological_process	biological regulation	1	116	67	81334	0.0149254	0.0912304	0.205187
	GO:0031122	cytoplasmic microtubule organization	biological_process	cellular component organization or biogenesis	2	116	354	81334	0.00564972	0.0912489	0.205187
	GO:0007160	cell-matrix adhesion	biological_process	biological adhesion	2	116	355	81334	0.0056338	0.0916835	0.205608
	GO:0048711	positive regulation of astrocyte differentiation	biological_process	biological regulation	1	116	68	81334	0.0147059	0.0925275	0.206943
	GO:0031581	hemidesmosome assembly	biological_process	cellular component organization or biogenesis	1	116	69	81334	0.0144928	0.0938229	0.207608
	GO:0043570	maintenance of DNA repeat elements	biological_process	cellular component organization or biogenesis	1	116	69	81334	0.0144928	0.0938229	0.207608
	GO:0045089	positive regulation of innate immune response	biological_process	biological regulation	1	116	69	81334	0.0144928	0.0938229	0.207608
	GO:1901673	regulation of mitotic spindle assembly	biological_process	biological regulation	1	116	69	81334	0.0144928	0.0938229	0.207608
	GO:0051549	positive regulation of keratinocyte migration	biological_process	biological regulation	1	116	70	81334	0.0142857	0.0951164	0.207889
	GO:0001778	plasma membrane repair	biological_process	cellular component organization or biogenesis	1	116	71	81334	0.0140845	0.096408	0.207889
	GO:0009987	cellular process	biological_process	cellular process	1	116	71	81334	0.0140845	0.096408	0.207889
	GO:0010970	transport along microtubule	biological_process	cellular process	1	116	71	81334	0.0140845	0.096408	0.207889
	GO:0030301	cholesterol transport	biological_process	localization	1	116	71	81334	0.0140845	0.096408	0.207889
	GO:0060391	positive regulation of SMAD protein signal transduction	biological_process	biological regulation	1	116	71	81334	0.0140845	0.096408	0.207889
	GO:2000049	positive regulation of cell-cell adhesion mediated by cadherin	biological_process	biological adhesion	1	116	71	81334	0.0140845	0.096408	0.207889
	GO:0006310	DNA recombination	biological_process	cellular process	2	116	366	81334	0.00546448	0.0965044	0.207889
	GO:0006325	chromatin organization	biological_process	cellular component organization or biogenesis	6	116	2211	81334	0.0027137	0.0971791	0.207889
	GO:0010606	positive regulation of cytoplasmic mRNA processing body assembly	biological_process	biological regulation	1	116	72	81334	0.0138889	0.0976979	0.207889
	GO:0032252	secretory granule localization	biological_process	localization	1	116	72	81334	0.0138889	0.0976979	0.207889
	GO:0050900	leukocyte migration	biological_process	cellular process	1	116	72	81334	0.0138889	0.0976979	0.207889
	GO:0071711	basement membrane organization	biological_process	cellular component organization or biogenesis	1	116	72	81334	0.0138889	0.0976979	0.207889
	GO:0097320	plasma membrane tubulation	biological_process	cellular component organization or biogenesis	1	116	72	81334	0.0138889	0.0976979	0.207889
	GO:0097692	histone H3-K4 monomethylation	biological_process	cellular component organization or biogenesis	1	116	72	81334	0.0138889	0.0976979	0.207889
	GO:0061014	positive regulation of mRNA catabolic process	biological_process	biological regulation	1	116	73	81334	0.0136986	0.0989859	0.209146
	GO:0002089	lens morphogenesis in camera-type eye	biological_process	developmental process	1	116	74	81334	0.0135135	0.100272	0.209146
	GO:0032735	positive regulation of interleukin-12 production	biological_process	biological regulation	1	116	74	81334	0.0135135	0.100272	0.209146
	GO:0033627	cell adhesion mediated by integrin	biological_process	biological adhesion	1	116	74	81334	0.0135135	0.100272	0.209146
	GO:0034334	adherens junction maintenance	biological_process	cellular component organization or biogenesis	1	116	74	81334	0.0135135	0.100272	0.209146
	GO:0045723	positive regulation of fatty acid biosynthetic process	biological_process	cellular process	1	116	74	81334	0.0135135	0.100272	0.209146
	GO:0046330	positive regulation of JNK cascade	biological_process	biological regulation	2	116	377	81334	0.00530504	0.101396	0.209146
	GO:0000956	nuclear-transcribed mRNA catabolic process	biological_process	biological regulation	1	116	75	81334	0.0133333	0.10155650000000001	0.209146
	GO:0007250	activation of NF-kappaB-inducing kinase activity	biological_process	biological regulation	1	116	75	81334	0.0133333	0.10155650000000001	0.209146
	GO:0008053	mitochondrial fusion	biological_process	cellular component organization or biogenesis	1	116	75	81334	0.0133333	0.10155650000000001	0.209146
	GO:0031668	cellular response to extracellular stimulus	biological_process	cellular process	1	116	75	81334	0.0133333	0.10155650000000001	0.209146
	GO:0042116	macrophage activation	biological_process	cellular process	1	116	75	81334	0.0133333	0.10155650000000001	0.209146
	GO:2000648	positive regulation of stem cell proliferation	biological_process	cell proliferation	1	116	75	81334	0.0133333	0.10155650000000001	0.209146
	GO:0051168	nuclear export	biological_process	localization	1	116	76	81334	0.0131579	0.10283900000000001	0.210744
	GO:0090280	positive regulation of calcium ion import	biological_process	biological regulation	1	116	76	81334	0.0131579	0.10283900000000001	0.210744
	GO:0006626	protein targeting to mitochondrion	biological_process	cellular component organization or biogenesis	1	116	77	81334	0.012987	0.10411980000000001	0.211804
	GO:0007270	neuron-neuron synaptic transmission	biological_process	cellular process	1	116	77	81334	0.012987	0.10411980000000001	0.211804
	GO:0032270	positive regulation of cellular protein metabolic process	biological_process	biological regulation	1	116	77	81334	0.012987	0.10411980000000001	0.211804
	GO:0006164	purine nucleotide biosynthetic process	biological_process	metabolic process	1	116	78	81334	0.0128205	0.10539870000000001	0.213362
	GO:0034067	protein localization to Golgi apparatus	biological_process	localization	1	116	78	81334	0.0128205	0.10539870000000001	0.213362
	GO:0090148	membrane fission	biological_process	cellular process	1	116	79	81334	0.0126582	0.106676	0.21490136899999998
	GO:0090557	establishment of endothelial intestinal barrier	biological_process	cellular process	1	116	79	81334	0.0126582	0.106676	0.21490136899999998
	GO:0010569	regulation of double-strand break repair via homologous recombination	biological_process	biological regulation	1	116	80	81334	0.0125	0.107951	0.21635
	GO:0046931	pore complex assembly	biological_process	cellular component organization or biogenesis	1	116	80	81334	0.0125	0.107951	0.21635
	GO:0016579	protein deubiquitination	biological_process	cellular process	2	116	392	81334	0.00510204	0.108175	0.21635
	GO:0060021	roof of mouth development	biological_process	developmental process	2	116	397	81334	0.00503778	0.11046130000000001	0.217851
	GO:0003184	pulmonary valve morphogenesis	biological_process	developmental process	1	116	82	81334	0.0121951	0.110496	0.217851
	GO:0006895	Golgi to endosome transport	biological_process	localization	1	116	82	81334	0.0121951	0.110496	0.217851
	GO:0034983	peptidyl-lysine deacetylation	biological_process	metabolic process	1	116	82	81334	0.0121951	0.110496	0.217851
	GO:0042308	negative regulation of protein import into nucleus	biological_process	biological regulation	1	116	82	81334	0.0121951	0.110496	0.217851
	GO:0061351	neural precursor cell proliferation	biological_process	cell proliferation	1	116	82	81334	0.0121951	0.110496	0.217851
	GO:0006417	regulation of translation	biological_process	biological regulation	3	116	814	81334	0.0036855	0.11113210000000001	0.218586
	GO:0031589	cell-substrate adhesion	biological_process	biological adhesion	1	116	83	81334	0.0120482	0.111766	0.21931500399999998
	GO:0071346	cellular response to interferon-gamma	biological_process	cellular process	2	116	402	81334	0.00497512	0.11276010000000002	0.220744
	GO:0008610	lipid biosynthetic process	biological_process	metabolic process	1	116	84	81334	0.0119048	0.11303440000000001	0.220762
	GO:0010839	negative regulation of keratinocyte proliferation	biological_process	biological regulation	1	116	85	81334	0.0117647	0.114301	0.222192
	GO:0098761	cellular response to interleukin-7	biological_process	response to stimulus	1	116	85	81334	0.0117647	0.114301	0.222192
	GO:0003180	aortic valve morphogenesis	biological_process	developmental process	1	116	86	81334	0.0116279	0.115565	0.22257
	GO:0006270	DNA replication initiation	biological_process	cellular process	1	116	86	81334	0.0116279	0.115565	0.22257
	GO:0071391	cellular response to estrogen stimulus	biological_process	cellular process	1	116	86	81334	0.0116279	0.115565	0.22257
	GO:0090398	cellular senescence	biological_process	developmental process	1	116	86	81334	0.0116279	0.115565	0.22257
	GO:0007059	chromosome segregation	biological_process	cellular process	2	116	413	81334	0.00484262	0.11786110000000001	0.223804
	GO:0001953	negative regulation of cell-matrix adhesion	biological_process	biological regulation	1	116	88	81334	0.0113636	0.11808889999999998	0.223804
	GO:0006446	regulation of translational initiation	biological_process	biological regulation	1	116	88	81334	0.0113636	0.11808889999999998	0.223804
	GO:0014912	negative regulation of smooth muscle cell migration	biological_process	biological regulation	1	116	88	81334	0.0113636	0.11808889999999998	0.223804
	GO:0032757	positive regulation of interleukin-8 production	biological_process	biological regulation	1	116	88	81334	0.0113636	0.11808889999999998	0.223804
	GO:0035148	tube formation	biological_process	developmental process	1	116	88	81334	0.0113636	0.11808889999999998	0.223804
	GO:0080182	histone H3-K4 trimethylation	biological_process	cellular component organization or biogenesis	1	116	88	81334	0.0113636	0.11808889999999998	0.223804
	GO:0042438	melanin biosynthetic process	biological_process	cellular process	1	116	89	81334	0.011236	0.119348	0.225676
	GO:0000245	spliceosomal complex assembly	biological_process	cellular component organization or biogenesis	1	116	90	81334	0.0111111	0.12060539999999999	0.227537
	GO:0032094	response to food	biological_process	response to stimulus	1	116	91	81334	0.010989	0.12186099999999998	0.22938541199999998
	GO:0006606	protein import into nucleus	biological_process	localization	2	116	424	81334	0.00471698	0.123019	0.229854
	GO:0006298	mismatch repair	biological_process	cellular process	1	116	92	81334	0.0108696	0.12311489999999999	0.229854
	GO:0006888	ER to Golgi vesicle-mediated transport	biological_process	localization	2	116	425	81334	0.00470588	0.123491	0.229854
	GO:0009952	anterior/posterior pattern specification	biological_process	developmental process	2	116	425	81334	0.00470588	0.123491	0.229854
	GO:0042060	wound healing	biological_process	response to stimulus	2	116	425	81334	0.00470588	0.123491	0.229854
	GO:0070498	interleukin-1-mediated signaling pathway	biological_process	biological regulation	1	116	93	81334	0.010752688172043001	0.12436689999999999	0.22992043899999998
	GO:0072657	protein localization to membrane	biological_process	localization	1	116	93	81334	0.010752688172043001	0.12436689999999999	0.22992043899999998
	GO:1904754	positive regulation of vascular associated smooth muscle cell migration	biological_process	biological regulation	1	116	93	81334	0.010752688172043001	0.12436689999999999	0.22992043899999998
	GO:0019722	calcium-mediated signaling	biological_process	biological regulation	2	116	428	81334	0.0046729	0.124909	0.22992043899999998
	GO:0071560	cellular response to transforming growth factor beta stimulus	biological_process	cellular process	2	116	428	81334	0.0046729	0.124909	0.22992043899999998
	GO:0007229	integrin-mediated signaling pathway	biological_process	biological regulation	2	116	429	81334	0.004662	0.125382	0.230206
	GO:0009060	aerobic respiration	biological_process	cellular process	1	116	94	81334	0.0106383	0.125617	0.230206
	GO:0042789	mRNA transcription by RNA polymerase II	biological_process	cellular process	1	116	97	81334	0.0103093	0.12935739999999998	0.236539
	GO:0002021	response to dietary excess	biological_process	multicellular organismal process	1	116	98	81334	0.0102041	0.130601	0.237767
	GO:0070542	response to fatty acid	biological_process	response to stimulus	1	116	98	81334	0.0102041	0.130601	0.237767
	GO:0032880	regulation of protein localization	biological_process	biological regulation	2	116	442	81334	0.00452489	0.131576	0.238408
	GO:0030705	cytoskeleton-dependent intracellular transport	biological_process	localization	1	116	99	81334	0.010101	0.13184200000000001	0.238408
	GO:0050768	negative regulation of neurogenesis	biological_process	biological regulation	1	116	99	81334	0.010101	0.13184200000000001	0.238408
	GO:0002376	immune system process	biological_process	immune system process	5	116	1881	81334	0.00265816	0.132099	0.238408
	GO:0032402	melanosome transport	biological_process	cellular process	1	116	100	81334	0.01	0.133082	0.239662
	GO:0045830	positive regulation of isotype switching	biological_process	biological regulation	1	116	101	81334	0.00990099	0.13431970000000001	0.240331
	GO:0048598	embryonic morphogenesis	biological_process	developmental process	1	116	101	81334	0.00990099	0.13431970000000001	0.240331
	GO:1904355	positive regulation of telomere capping	biological_process	biological regulation	1	116	101	81334	0.00990099	0.13431970000000001	0.240331
	GO:0007094	mitotic spindle assembly checkpoint	biological_process	biological regulation	1	116	102	81334	0.00980392	0.135556	0.241995
	GO:0007049	cell cycle	biological_process	cellular process	7	116	2989	81334	0.00234192	0.135831	0.241995
	GO:0010628	positive regulation of gene expression	biological_process	biological regulation	6	116	2446	81334	0.00245298	0.13766879999999998	0.24474453300000001
	GO:0009792	embryo development ending in birth or egg hatching	biological_process	developmental process	1	116	105	81334	0.00952381	0.13925389999999999	0.24650903100000002
	GO:0042462	eye photoreceptor cell development	biological_process	cellular process	1	116	105	81334	0.00952381	0.13925389999999999	0.24650903100000002
	GO:0048741	skeletal muscle fiber development	biological_process	cellular process	1	116	106	81334	0.00943396	0.140483	0.24763122699999998
	GO:0099566	regulation of postsynaptic cytosolic calcium ion concentration	biological_process	biological regulation	1	116	106	81334	0.00943396	0.140483	0.24763122699999998
	GO:0019217	regulation of fatty acid metabolic process	biological_process	biological regulation	1	116	107	81334	0.00934579	0.141711	0.24874096899999998
	GO:0060134	prepulse inhibition	biological_process	biological regulation	1	116	107	81334	0.00934579	0.141711	0.24874096899999998
	GO:0007088	regulation of mitotic nuclear division	biological_process	biological regulation	1	116	109	81334	0.00917431	0.14416	0.251449
	GO:0045806	negative regulation of endocytosis	biological_process	biological regulation	1	116	109	81334	0.00917431	0.14416	0.251449
	GO:0048193	Golgi vesicle transport	biological_process	localization	1	116	109	81334	0.00917431	0.14416	0.251449
	GO:0031663	lipopolysaccharide-mediated signaling pathway	biological_process	cellular process	1	116	110	81334	0.00909091	0.145382	0.25252242199999997
	GO:0051881	regulation of mitochondrial membrane potential	biological_process	biological regulation	1	116	110	81334	0.00909091	0.145382	0.25252242199999997
	GO:0060041	retina development in camera-type eye	biological_process	developmental process	2	116	472	81334	0.00423729	0.14612579999999997	0.25305746100000004
	GO:0045088	regulation of innate immune response	biological_process	biological regulation	1	116	111	81334	0.00900901	0.146603	0.25305746100000004
	GO:0090162	establishment of epithelial cell polarity	biological_process	cellular process	1	116	111	81334	0.00900901	0.146603	0.25305746100000004
	GO:0006476	protein deacetylation	biological_process	cellular process	1	116	112	81334	0.00892857	0.14782179999999998	0.25463299699999997
	GO:0030050	vesicle transport along actin filament	biological_process	cellular process	1	116	113	81334	0.00884956	0.149039	0.25514478399999996
	GO:0048708	astrocyte differentiation	biological_process	cellular process	1	116	113	81334	0.00884956	0.149039	0.25514478399999996
	GO:0071398	cellular response to fatty acid	biological_process	cellular process	1	116	113	81334	0.00884956	0.149039	0.25514478399999996
	GO:0060349	bone morphogenesis	biological_process	developmental process	1	116	114	81334	0.00877193	0.15025429999999998	0.256697
	GO:0006260	DNA replication	biological_process	cellular process	2	116	482	81334	0.00414938	0.151048	0.257145
	GO:0042327	positive regulation of phosphorylation	biological_process	biological regulation	1	116	115	81334	0.00869565	0.151468	0.257145
	GO:0007420	brain development	biological_process	multicellular organismal process	4	116	1446	81334	0.00276625	0.152589	0.257145
	GO:0034504	protein localization to nucleus	biological_process	localization	1	116	116	81334	0.00862069	0.15267979999999998	0.257145
	GO:0045762	positive regulation of adenylate cyclase activity	biological_process	biological regulation	1	116	116	81334	0.00862069	0.15267979999999998	0.257145
	GO:0046827	positive regulation of protein export from nucleus	biological_process	biological regulation	1	116	116	81334	0.00862069	0.15267979999999998	0.257145
	GO:2001034	positive regulation of double-strand break repair via nonhomologous end joining	biological_process	biological regulation	1	116	116	81334	0.00862069	0.15267979999999998	0.257145
	GO:0045766	positive regulation of angiogenesis	biological_process	biological regulation	2	116	489	81334	0.00408998	0.154513	0.259573
	GO:0008089	anterograde axonal transport	biological_process	cellular process	1	116	119	81334	0.00840336	0.156305	0.259573
	GO:0010801	negative regulation of peptidyl-threonine phosphorylation	biological_process	biological regulation	1	116	119	81334	0.00840336	0.156305	0.259573
	GO:0010862	positive regulation of pathway-restricted SMAD protein phosphorylation	biological_process	cellular process	1	116	119	81334	0.00840336	0.156305	0.259573
	GO:0045104	intermediate filament cytoskeleton organization	biological_process	cellular component organization or biogenesis	1	116	119	81334	0.00840336	0.156305	0.259573
	GO:0071773	cellular response to BMP stimulus	biological_process	cellular process	1	116	119	81334	0.00840336	0.156305	0.259573
	GO:2000378	negative regulation of reactive oxygen species metabolic process	biological_process	metabolic process	1	116	119	81334	0.00840336	0.156305	0.259573
	GO:0000289	nuclear-transcribed mRNA poly(A) tail shortening	biological_process	biological regulation	1	116	121	81334	0.00826446	0.158714	0.263047
	GO:0000079	regulation of cyclin-dependent protein serine/threonine kinase activity	biological_process	cellular process	1	116	122	81334	0.00819672	0.15991529999999998	0.263987
	GO:2000042	negative regulation of double-strand break repair via homologous recombination	biological_process	biological regulation	1	116	122	81334	0.00819672	0.15991529999999998	0.263987
	GO:0030511	positive regulation of transforming growth factor beta receptor signaling pathway	biological_process	biological regulation	1	116	123	81334	0.00813008	0.16111520000000001	0.265441
	GO:0003222	ventricular trabecula myocardium morphogenesis	biological_process	developmental process	1	116	124	81334	0.00806452	0.162313	0.266887
	GO:0030318	melanocyte differentiation	biological_process	cellular process	1	116	125	81334	0.008	0.16351	0.26779590600000003
	GO:0045776	negative regulation of blood pressure	biological_process	biological regulation	1	116	125	81334	0.008	0.16351	0.26779590600000003
	GO:0045087	innate immune response	biological_process	response to stimulus	4	116	1490	81334	0.00268456	0.164439	0.268695
	GO:0050872	white fat cell differentiation	biological_process	cellular process	1	116	126	81334	0.00793651	0.164705	0.268695
	GO:0000070	mitotic sister chromatid segregation	biological_process	cellular component organization or biogenesis	1	116	127	81334	0.00787402	0.165898	0.270112
	GO:0031023	microtubule organizing center organization	biological_process	cellular component organization or biogenesis	1	116	128	81334	0.0078125	0.16709	0.270464
	GO:0034612	response to tumor necrosis factor	biological_process	response to stimulus	1	116	128	81334	0.0078125	0.16709	0.270464
	GO:0043552	positive regulation of phosphatidylinositol 3-kinase activity	biological_process	biological regulation	1	116	128	81334	0.0078125	0.16709	0.270464
	GO:0008340	determination of adult lifespan	biological_process	developmental process	1	116	129	81334	0.00775194	0.168279	0.271334
	GO:0097746	regulation of blood vessel diameter	biological_process	biological regulation	1	116	129	81334	0.00775194	0.168279	0.271334
	GO:0001702	gastrulation with mouth forming second	biological_process	developmental process	1	116	130	81334	0.00769231	0.169467	0.27167
	GO:0001825	blastocyst formation	biological_process	developmental process	1	116	130	81334	0.00769231	0.169467	0.27167
	GO:0051568	histone H3-K4 methylation	biological_process	cellular component organization or biogenesis	1	116	130	81334	0.00769231	0.169467	0.27167
	GO:0000422	autophagy of mitochondrion	biological_process	cellular component organization or biogenesis	1	116	131	81334	0.00763359	0.17065379999999997	0.27252199899999996
	GO:0010592	positive regulation of lamellipodium assembly	biological_process	biological regulation	1	116	131	81334	0.00763359	0.17065379999999997	0.27252199899999996
	GO:0032469	endoplasmic reticulum calcium ion homeostasis	biological_process	biological regulation	1	116	132	81334	0.00757576	0.171839	0.273677
	GO:0048812	neuron projection morphogenesis	biological_process	cellular component organization or biogenesis	2	116	525	81334	0.00380952	0.17256529999999998	0.273677
	GO:0016192	vesicle-mediated transport	biological_process	localization	3	116	1003	81334	0.00299103	0.17294589999999999	0.273677
	GO:0008380	RNA splicing	biological_process	cellular process	4	116	1521	81334	0.00262985	0.172984	0.273677
	GO:0048565	digestive tract development	biological_process	developmental process	1	116	133	81334	0.0075188	0.17302160000000003	0.273677
	GO:0050873	brown fat cell differentiation	biological_process	cellular process	1	116	134	81334	0.00746269	0.174203	0.274502
	GO:0090023	positive regulation of neutrophil chemotaxis	biological_process	biological regulation	1	116	134	81334	0.00746269	0.174203	0.274502
	GO:0032211	negative regulation of telomere maintenance via telomerase	biological_process	biological regulation	1	116	136	81334	0.00735294	0.17656070000000001	0.27769093100000003
	GO:0032570	response to progesterone	biological_process	response to stimulus	1	116	139	81334	0.00719424	0.180085	0.282167
	GO:0070932	histone H3 deacetylation	biological_process	cellular component organization or biogenesis	1	116	139	81334	0.00719424	0.180085	0.282167
	GO:0003148	outflow tract septum morphogenesis	biological_process	developmental process	1	116	140	81334	0.00714286	0.181256	0.282407
	GO:0032012	regulation of ARF protein signal transduction	biological_process	biological regulation	1	116	140	81334	0.00714286	0.181256	0.282407
	GO:0032212	positive regulation of telomere maintenance via telomerase	biological_process	biological regulation	1	116	140	81334	0.00714286	0.181256	0.282407
	GO:0008543	fibroblast growth factor receptor signaling pathway	biological_process	biological regulation	1	116	141	81334	0.0070922	0.182426	0.28316856100000004
	GO:0046847	filopodium assembly	biological_process	cellular component organization or biogenesis	1	116	141	81334	0.0070922	0.182426	0.28316856100000004
	GO:0002028	regulation of sodium ion transport	biological_process	biological regulation	1	116	142	81334	0.00704225	0.183594	0.283922
	GO:0006352	DNA-templated transcription, initiation	biological_process	cellular process	1	116	142	81334	0.00704225	0.183594	0.283922
	GO:0061136	regulation of proteasomal protein catabolic process	biological_process	biological regulation	1	116	143	81334	0.00699301	0.18476	0.285196
	GO:0006890	retrograde vesicle-mediated transport, Golgi to ER	biological_process	localization	1	116	144	81334	0.00694444	0.185925	0.285933
	GO:0048589	developmental growth	biological_process	developmental process	1	116	144	81334	0.00694444	0.185925	0.285933
	GO:0016042	lipid catabolic process	biological_process	metabolic process	2	116	553	81334	0.00361664	0.18683470000000002	0.286332
	GO:0016239	positive regulation of macroautophagy	biological_process	biological regulation	1	116	145	81334	0.00689655	0.18708829999999999	0.286332
	GO:0030041	actin filament polymerization	biological_process	cellular component organization or biogenesis	1	116	146	81334	0.00684932	0.18824970000000002	0.286332
	GO:0051895	negative regulation of focal adhesion assembly	biological_process	biological adhesion	1	116	146	81334	0.00684932	0.18824970000000002	0.286332
	GO:0060045	positive regulation of cardiac muscle cell proliferation	biological_process	biological regulation	1	116	146	81334	0.00684932	0.18824970000000002	0.286332
	GO:0071480	cellular response to gamma radiation	biological_process	response to stimulus	1	116	146	81334	0.00684932	0.18824970000000002	0.286332
	GO:0010867	positive regulation of triglyceride biosynthetic process	biological_process	biological regulation	1	116	148	81334	0.00675676	0.190568	0.288802
	GO:1900087	positive regulation of G1/S transition of mitotic cell cycle	biological_process	biological regulation	1	116	148	81334	0.00675676	0.190568	0.288802
	GO:0007030	Golgi organization	biological_process	cellular component organization or biogenesis	2	116	562	81334	0.00355872	0.19145689999999999	0.288976
	GO:0043044	ATP-dependent chromatin remodeling	biological_process	cellular process	1	116	149	81334	0.00671141	0.191724	0.288976
	GO:0060412	ventricular septum morphogenesis	biological_process	multicellular organismal process	1	116	149	81334	0.00671141	0.191724	0.288976
	GO:0021772	olfactory bulb development	biological_process	developmental process	1	116	150	81334	0.00666667	0.19287910000000003	0.290185
	GO:0030048	actin filament-based movement	biological_process	cellular process	1	116	151	81334	0.00662252	0.194032	0.290185
	GO:0051642	centrosome localization	biological_process	localization	1	116	151	81334	0.00662252	0.194032	0.290185
	GO:2000114	regulation of establishment of cell polarity	biological_process	biological regulation	1	116	151	81334	0.00662252	0.194032	0.290185
	GO:0043065	positive regulation of apoptotic process	biological_process	cellular process	4	116	1596	81334	0.00250627	0.194271	0.290185
	GO:0034968	histone lysine methylation	biological_process	cellular component organization or biogenesis	1	116	152	81334	0.00657895	0.195184	0.291027
	GO:0006814	sodium ion transport	biological_process	localization	2	116	570	81334	0.00350877	0.19557860000000002	0.291094
	GO:0000413	protein peptidyl-prolyl isomerization	biological_process	cellular process	1	116	154	81334	0.00649351	0.19748239999999997	0.292358
	GO:0010763	positive regulation of fibroblast migration	biological_process	biological regulation	1	116	154	81334	0.00649351	0.19748239999999997	0.292358
	GO:0030099	myeloid cell differentiation	biological_process	cellular process	1	116	154	81334	0.00649351	0.19748239999999997	0.292358
	GO:0007010	cytoskeleton organization	biological_process	cellular process	3	116	1081	81334	0.00277521	0.20082850000000002	0.29638923100000003
	GO:0001954	positive regulation of cell-matrix adhesion	biological_process	biological adhesion	1	116	157	81334	0.00636943	0.200918	0.29638923100000003
	GO:0043542	endothelial cell migration	biological_process	cellular process	1	116	159	81334	0.00628931	0.20319979999999999	0.298697
	GO:0071479	cellular response to ionizing radiation	biological_process	cellular process	1	116	159	81334	0.00628931	0.20319979999999999	0.298697
	GO:0030890	positive regulation of B cell proliferation	biological_process	biological regulation	1	116	160	81334	0.00625	0.204339	0.29931273199999997
	GO:0031065	positive regulation of histone deacetylation	biological_process	cellular component organization or biogenesis	1	116	160	81334	0.00625	0.204339	0.29931273199999997
	GO:0042307	positive regulation of protein import into nucleus	biological_process	biological regulation	1	116	161	81334	0.00621118	0.205476	0.300449
	GO:0021983	pituitary gland development	biological_process	developmental process	1	116	162	81334	0.00617284	0.206611	0.300525
	GO:0051973	positive regulation of telomerase activity	biological_process	biological regulation	1	116	162	81334	0.00617284	0.206611	0.300525
	GO:0099151	regulation of postsynaptic density assembly	biological_process	biological regulation	1	116	162	81334	0.00617284	0.206611	0.300525
	GO:0043536	positive regulation of blood vessel endothelial cell migration	biological_process	biological regulation	1	116	163	81334	0.00613497	0.207745	0.301647
	GO:0032869	cellular response to insulin stimulus	biological_process	cellular process	2	116	595	81334	0.00336134	0.208528	0.30188311100000004
	GO:0042594	response to starvation	biological_process	response to stimulus	1	116	164	81334	0.00609756	0.20887689999999998	0.30188311100000004
	GO:0006357	regulation of transcription by RNA polymerase II	biological_process	biological regulation	7	116	3383	81334	0.00206917	0.20899600000000002	0.30188311100000004
	GO:0007249	I-kappaB kinase/NF-kappaB signaling	biological_process	biological regulation	1	116	165	81334	0.00606061	0.21000749999999999	0.30229453300000003
	GO:0048873	homeostasis of number of cells within a tissue	biological_process	multicellular organismal process	1	116	165	81334	0.00606061	0.21000749999999999	0.30229453300000003
	GO:0030522	intracellular receptor signaling pathway	biological_process	biological regulation	1	116	166	81334	0.0060241	0.21113649999999998	0.302872
	GO:0120009	intermembrane lipid transfer	biological_process	cellular process	1	116	166	81334	0.0060241	0.21113649999999998	0.302872
	GO:0001756	somitogenesis	biological_process	developmental process	1	116	167	81334	0.00598802	0.212264	0.303965
	GO:0007274	neuromuscular synaptic transmission	biological_process	cellular process	1	116	168	81334	0.00595238	0.21339	0.304007
	GO:0010667	negative regulation of cardiac muscle cell apoptotic process	biological_process	biological regulation	1	116	168	81334	0.00595238	0.21339	0.304007
	GO:0099527	postsynapse to nucleus signaling pathway	biological_process	biological regulation	1	116	168	81334	0.00595238	0.21339	0.304007
	GO:0001892	embryonic placenta development	biological_process	developmental process	1	116	169	81334	0.00591716	0.214514	0.305086
	GO:0042476	odontogenesis	biological_process	developmental process	1	116	170	81334	0.00588235	0.21563649999999998	0.30616
	GO:0034332	adherens junction organization	biological_process	cellular component organization or biogenesis	1	116	173	81334	0.00578035	0.218995	0.310394
	GO:0007254	JNK cascade	biological_process	biological regulation	1	116	174	81334	0.00574713	0.220111	0.310394
	GO:0043388	positive regulation of DNA binding	biological_process	biological regulation	1	116	174	81334	0.00574713	0.220111	0.310394
	GO:0071108	protein K48-linked deubiquitination	biological_process	cellular process	1	116	174	81334	0.00574713	0.220111	0.310394
	GO:1900006	positive regulation of dendrite development	biological_process	biological regulation	1	116	175	81334	0.00571429	0.221226	0.311389
	GO:0032496	response to lipopolysaccharide	biological_process	multi-organism process	2	116	620	81334	0.00322581	0.221565	0.311389
	GO:0001835	blastocyst hatching	biological_process	developmental process	1	116	176	81334	0.00568182	0.222339	0.311949
	GO:0060395	SMAD protein signal transduction	biological_process	biological regulation	1	116	182	81334	0.00549451	0.22898429999999997	0.320732
	GO:0003333	amino acid transmembrane transport	biological_process	localization	1	116	183	81334	0.00546448	0.230086	0.321734
	GO:0033993	response to lipid	biological_process	response to stimulus	1	116	184	81334	0.00543478	0.23118699999999998	0.322731
	GO:0022011	myelination in peripheral nervous system	biological_process	cellular process	1	116	186	81334	0.00537634	0.233383	0.325251
	GO:0030501	positive regulation of bone mineralization	biological_process	biological regulation	1	116	187	81334	0.00534759	0.23447929999999997	0.325687
	GO:0048147	negative regulation of fibroblast proliferation	biological_process	biological regulation	1	116	187	81334	0.00534759	0.23447929999999997	0.325687
	GO:0044331	cell-cell adhesion mediated by cadherin	biological_process	biological adhesion	1	116	189	81334	0.00529101	0.236666	0.328177
	GO:0048814	regulation of dendrite morphogenesis	biological_process	biological regulation	1	116	190	81334	0.00526316	0.23775749999999998	0.329008
	GO:0009725	response to hormone	biological_process	response to stimulus	1	116	191	81334	0.0052356	0.238847	0.329008
	GO:0010811	positive regulation of cell-substrate adhesion	biological_process	biological adhesion	1	116	191	81334	0.0052356	0.238847	0.329008
	GO:0050796	regulation of insulin secretion	biological_process	biological regulation	1	116	191	81334	0.0052356	0.238847	0.329008
	GO:0071222	cellular response to lipopolysaccharide	biological_process	cellular process	2	116	655	81334	0.00305344	0.23992310000000003	0.329416
	GO:0051276	chromosome organization	biological_process	cellular process	1	116	192	81334	0.00520833	0.23993530000000002	0.329416
	GO:0045071	negative regulation of viral genome replication	biological_process	biological regulation	1	116	194	81334	0.00515464	0.24210700000000002	0.330612
	GO:0006513	protein monoubiquitination	biological_process	cellular process	1	116	195	81334	0.00512821	0.24319050000000003	0.330612
	GO:0009408	response to heat	biological_process	response to stimulus	1	116	195	81334	0.00512821	0.24319050000000003	0.330612
	GO:0021537	telencephalon development	biological_process	developmental process	1	116	195	81334	0.00512821	0.24319050000000003	0.330612
	GO:0033365	protein localization to organelle	biological_process	localization	1	116	195	81334	0.00512821	0.24319050000000003	0.330612
	GO:0097009	energy homeostasis	biological_process	biological regulation	1	116	195	81334	0.00512821	0.24319050000000003	0.330612
	GO:0001964	startle response	biological_process	response to stimulus	1	116	198	81334	0.00505051	0.24643179999999998	0.334472
	GO:0017157	regulation of exocytosis	biological_process	biological regulation	1	116	199	81334	0.00502513	0.247509	0.335387
	GO:0006468	protein phosphorylation	biological_process	metabolic process	7	116	3569	81334	0.00196133	0.247918	0.335394
	GO:0007173	epidermal growth factor receptor signaling pathway	biological_process	biological regulation	1	116	201	81334	0.00497512	0.24965929999999997	0.337202
	GO:0002053	positive regulation of mesenchymal cell proliferation	biological_process	biological regulation	1	116	202	81334	0.0049505	0.250732	0.337555
	GO:0048854	brain morphogenesis	biological_process	developmental process	1	116	202	81334	0.0049505	0.250732	0.337555
	GO:0006605	protein targeting	biological_process	localization	1	116	203	81334	0.00492611	0.251803	0.33790391700000005
	GO:0048477	oogenesis	biological_process	developmental process	1	116	203	81334	0.00492611	0.251803	0.33790391700000005
	GO:0007616	long-term memory	biological_process	behavior	1	116	206	81334	0.00485437	0.255008	0.34110408200000003
	GO:0031643	positive regulation of myelination	biological_process	cellular process	1	116	206	81334	0.00485437	0.255008	0.34110408200000003
	GO:0051781	positive regulation of cell division	biological_process	cellular process	1	116	207	81334	0.00483092	0.256073	0.34197924399999996
	GO:0045666	positive regulation of neuron differentiation	biological_process	biological regulation	2	116	689	81334	0.00290276	0.257828	0.343715
	GO:0046580	negative regulation of Ras protein signal transduction	biological_process	biological regulation	1	116	209	81334	0.00478469	0.258199	0.343715
	GO:0001654	eye development	biological_process	developmental process	1	116	210	81334	0.0047619	0.25926	0.344576
	GO:0032467	positive regulation of cytokinesis	biological_process	biological regulation	1	116	218	81334	0.00458716	0.267692	0.35521437200000006
	GO:0006413	translational initiation	biological_process	cellular process	1	116	220	81334	0.00454545	0.26978459999999993	0.356287
	GO:0043966	histone H3 acetylation	biological_process	cellular component organization or biogenesis	1	116	220	81334	0.00454545	0.26978459999999993	0.356287
	GO:0045668	negative regulation of osteoblast differentiation	biological_process	biological regulation	1	116	220	81334	0.00454545	0.26978459999999993	0.356287
	GO:0000723	telomere maintenance	biological_process	biological regulation	1	116	221	81334	0.00452489	0.270829	0.356534
	GO:1905606	regulation of presynapse assembly	biological_process	biological regulation	1	116	221	81334	0.00452489	0.270829	0.356534
	GO:0009953	dorsal/ventral pattern formation	biological_process	multicellular organismal process	1	116	222	81334	0.0045045	0.271872	0.35734150299999995
	GO:0006887	exocytosis	biological_process	cellular process	2	116	723	81334	0.00276625	0.275755	0.36166188299999996
	GO:0001974	blood vessel remodeling	biological_process	multicellular organismal process	1	116	226	81334	0.00442478	0.276028	0.36166188299999996
	GO:0032526	response to retinoic acid	biological_process	response to stimulus	1	116	227	81334	0.00440529	0.277063	0.361879
	GO:0032760	positive regulation of tumor necrosis factor production	biological_process	biological regulation	1	116	227	81334	0.00440529	0.277063	0.361879
	GO:0045921	positive regulation of exocytosis	biological_process	biological regulation	1	116	230	81334	0.00434783	0.28016090000000005	0.36535089200000004
	GO:0009411	response to UV	biological_process	response to stimulus	1	116	232	81334	0.00431034	0.282219	0.366884
	GO:0043473	pigmentation	biological_process	pigmentation	1	116	232	81334	0.00431034	0.282219	0.366884
	GO:0042733	embryonic digit morphogenesis	biological_process	developmental process	1	116	233	81334	0.00429185	0.28324520000000003	0.367644
	GO:0030073	insulin secretion	biological_process	biological regulation	1	116	234	81334	0.0042735	0.28427040000000003	0.3684
	GO:0090090	negative regulation of canonical Wnt signaling pathway	biological_process	cellular process	2	116	745	81334	0.00268456	0.28734840000000006	0.37181
	GO:0016571	histone methylation	biological_process	cellular component organization or biogenesis	1	116	238	81334	0.00420168	0.28835659999999996	0.371958
	GO:0030178	negative regulation of Wnt signaling pathway	biological_process	cellular process	1	116	238	81334	0.00420168	0.28835659999999996	0.371958
	GO:0090314	positive regulation of protein targeting to membrane	biological_process	biological regulation	1	116	239	81334	0.0041841	0.289374	0.37269285399999996
	GO:0046854	phosphatidylinositol phosphorylation	biological_process	cellular process	1	116	240	81334	0.00416667	0.290391	0.373424
	GO:0030512	negative regulation of transforming growth factor beta receptor signaling pathway	biological_process	biological regulation	1	116	243	81334	0.00411523	0.293432	0.37675206899999997
	GO:0006886	intracellular protein transport	biological_process	localization	3	116	1330	81334	0.00225564	0.295175	0.378178
	GO:0007584	response to nutrient	biological_process	response to stimulus	1	116	245	81334	0.00408163	0.29545190000000005	0.378178
	GO:0006397	mRNA processing	biological_process	cellular process	4	116	1932	81334	0.00207039	0.297458	0.37912690299999996
	GO:0010942	positive regulation of cell death	biological_process	biological regulation	1	116	248	81334	0.00403226	0.298471	0.37912690299999996
	GO:0034260	negative regulation of GTPase activity	biological_process	biological regulation	1	116	248	81334	0.00403226	0.298471	0.37912690299999996
	GO:0043434	response to peptide hormone	biological_process	response to stimulus	1	116	248	81334	0.00403226	0.298471	0.37912690299999996
	GO:0048872	homeostasis of number of cells	biological_process	biological regulation	1	116	248	81334	0.00403226	0.298471	0.37912690299999996
	GO:0030326	embryonic limb morphogenesis	biological_process	developmental process	1	116	250	81334	0.004	0.300477	0.381093
	GO:0071260	cellular response to mechanical stimulus	biological_process	cellular process	1	116	251	81334	0.00398406	0.30147779999999996	0.38178
	GO:0006955	immune response	biological_process	immune system process	2	116	773	81334	0.00258732	0.302075	0.381883
	GO:0009611	response to wounding	biological_process	response to stimulus	1	116	252	81334	0.00396825	0.302477	0.381883
	GO:0009615	response to virus	biological_process	multi-organism process	1	116	253	81334	0.00395257	0.303475	0.382562
	GO:0010508	positive regulation of autophagy	biological_process	biological regulation	1	116	255	81334	0.00392157	0.305467	0.383331
	GO:0016573	histone acetylation	biological_process	cellular component organization or biogenesis	1	116	255	81334	0.00392157	0.305467	0.383331
	GO:0021915	neural tube development	biological_process	developmental process	1	116	255	81334	0.00392157	0.305467	0.383331
	GO:0035019	somatic stem cell population maintenance	biological_process	developmental process	1	116	256	81334	0.00390625	0.30646	0.38342100700000004
	GO:0048013	ephrin receptor signaling pathway	biological_process	biological regulation	1	116	256	81334	0.00390625	0.30646	0.38342100700000004
	GO:0003151	outflow tract morphogenesis	biological_process	developmental process	1	116	257	81334	0.00389105	0.307453	0.384085
	GO:0003341	cilium movement	biological_process	cellular process	1	116	258	81334	0.00387597	0.30844340000000003	0.38474499100000004
	GO:0061001	regulation of dendritic spine morphogenesis	biological_process	biological regulation	1	116	260	81334	0.00384615	0.31042090000000006	0.386632
	GO:0010595	positive regulation of endothelial cell migration	biological_process	biological regulation	1	116	261	81334	0.00383142	0.311408	0.386703
	GO:0030838	positive regulation of actin filament polymerization	biological_process	biological regulation	1	116	261	81334	0.00383142	0.311408	0.386703
	GO:0051591	response to cAMP	biological_process	response to stimulus	1	116	262	81334	0.00381679	0.31239279999999997	0.386772
	GO:0070830	bicellular tight junction assembly	biological_process	cellular component organization or biogenesis	1	116	262	81334	0.00381679	0.31239279999999997	0.386772
	GO:0006915	apoptotic process	biological_process	cellular process	5	116	2617	81334	0.00191058	0.318132	0.392885
	GO:1990090	cellular response to nerve growth factor stimulus	biological_process	cellular process	1	116	268	81334	0.00373134	0.318275	0.392885
	GO:0030517	negative regulation of axon extension	biological_process	biological regulation	1	116	271	81334	0.00369004	0.321197	0.395905
	GO:0010212	response to ionizing radiation	biological_process	response to stimulus	1	116	273	81334	0.003663	0.323139	0.39712158799999997
	GO:0050905	neuromuscular process	biological_process	multicellular organismal process	1	116	273	81334	0.003663	0.323139	0.39712158799999997
	GO:1903861	positive regulation of dendrite extension	biological_process	biological regulation	1	116	277	81334	0.00361011	0.327005	0.40128022700000004
	GO:0045669	positive regulation of osteoblast differentiation	biological_process	regulation of biological process	1	116	278	81334	0.00359712	0.32796790000000003	0.401869
	GO:0071902	positive regulation of protein serine/threonine kinase activity	biological_process	biological regulation	1	116	280	81334	0.00357143	0.32989009999999996	0.40363
	GO:0006952	defense response	biological_process	response to stimulus	1	116	282	81334	0.0035461	0.33180679999999996	0.404785
	GO:0043086	negative regulation of catalytic activity	biological_process	biological regulation	1	116	282	81334	0.0035461	0.33180679999999996	0.404785
	GO:0050714	positive regulation of protein secretion	biological_process	biological regulation	1	116	283	81334	0.00353357	0.332763	0.405357
	GO:0030100	regulation of endocytosis	biological_process	cellular component organization or biogenesis	1	116	284	81334	0.00352113	0.33371799999999996	0.40592598799999996
	GO:0007163	establishment or maintenance of cell polarity	biological_process	cellular process	1	116	285	81334	0.00350877	0.334672	0.40643
	GO:0034605	cellular response to heat	biological_process	cellular process	1	116	286	81334	0.0034965	0.33562390000000003	0.40643
	GO:0034976	response to endoplasmic reticulum stress	biological_process	cellular process	1	116	286	81334	0.0034965	0.33562390000000003	0.40643
	GO:0007389	pattern specification process	biological_process	developmental process	1	116	287	81334	0.00348432	0.336575	0.40643
	GO:0042552	myelination	biological_process	cellular process	1	116	287	81334	0.00348432	0.336575	0.40643
	GO:0023014	signal transduction by protein phosphorylation	biological_process	biological regulation	1	116	289	81334	0.00346021	0.338473	0.40695
	GO:0031098	stress-activated protein kinase signaling cascade	biological_process	biological regulation	1	116	289	81334	0.00346021	0.338473	0.40695
	GO:0042177	negative regulation of protein catabolic process	biological_process	biological regulation	1	116	289	81334	0.00346021	0.338473	0.40695
	GO:0031532	actin cytoskeleton reorganization	biological_process	cellular component organization or biogenesis	1	116	292	81334	0.00342466	0.34130900000000003	0.409177
	GO:0051865	protein autoubiquitination	biological_process	cellular process	1	116	292	81334	0.00342466	0.34130900000000003	0.409177
	GO:0048568	embryonic organ development	biological_process	developmental process	1	116	294	81334	0.00340136	0.343193	0.410844
	GO:0030433	ubiquitin-dependent ERAD pathway	biological_process	cellular process	1	116	300	81334	0.00333333	0.348814	0.416973
	GO:0032508	DNA duplex unwinding	biological_process	cellular process	1	116	303	81334	0.00330033	0.351607	0.41970842799999997
	GO:0071407	cellular response to organic cyclic compound	biological_process	cellular process	1	116	304	81334	0.00328947	0.352535	0.42021363899999997
	GO:0070374	positive regulation of ERK1 and ERK2 cascade	biological_process	biological regulation	2	116	873	81334	0.00229095	0.354137	0.421519
	GO:0016197	endosomal transport	biological_process	localization	1	116	311	81334	0.00321543	0.35899559999999997	0.42608322299999996
	GO:0051924	regulation of calcium ion transport	biological_process	biological regulation	1	116	311	81334	0.00321543	0.35899559999999997	0.42608322299999996
	GO:0043085	positive regulation of catalytic activity	biological_process	biological regulation	1	116	312	81334	0.00320513	0.359913	0.426564
	GO:0008203	cholesterol metabolic process	biological_process	metabolic process	1	116	315	81334	0.0031746	0.362659	0.429206
	GO:0002062	chondrocyte differentiation	biological_process	cellular process	1	116	317	81334	0.00315457	0.364482	0.430141
	GO:0070507	regulation of microtubule cytoskeleton organization	biological_process	cellular component organization or biogenesis	1	116	317	81334	0.00315457	0.364482	0.430141
	GO:0070936	protein K48-linked ubiquitination	biological_process	cellular process	1	116	320	81334	0.003125	0.36720840000000005	0.432744
	GO:0071363	cellular response to growth factor stimulus	biological_process	cellular process	1	116	321	81334	0.00311526	0.368114	0.433198
	GO:0009749	response to glucose	biological_process	response to stimulus	1	116	323	81334	0.00309598	0.36992270000000005	0.43409828799999994
	GO:0032088	negative regulation of NF-kappaB transcription factor activity	biological_process	metabolic process	1	116	323	81334	0.00309598	0.36992270000000005	0.43409828799999994
	GO:0043161	proteasome-mediated ubiquitin-dependent protein catabolic process	biological_process	cellular process	2	116	907	81334	0.00220507	0.371555	0.4354
	GO:0006302	double-strand break repair	biological_process	cellular process	1	116	328	81334	0.00304878	0.374421	0.438141
	GO:0031175	neuron projection development	biological_process	cellular component organization or biogenesis	2	116	919	81334	0.00217628	0.377659	0.44131
	GO:0050830	defense response to Gram-positive bacterium	biological_process	multi-organism process	1	116	333	81334	0.003003	0.37888740000000004	0.44212386600000003
	GO:0008202	steroid metabolic process	biological_process	metabolic process	1	116	335	81334	0.00298507	0.380665	0.443576
	GO:0050890	cognition	biological_process	multicellular organismal process	1	116	337	81334	0.00296736	0.382438	0.444397
	GO:2001237	negative regulation of extrinsic apoptotic signaling pathway	biological_process	biological regulation	1	116	337	81334	0.00296736	0.382438	0.444397
	GO:0008286	insulin receptor signaling pathway	biological_process	biological regulation	1	116	339	81334	0.00294985	0.38420540000000003	0.445828
	GO:0003007	heart morphogenesis	biological_process	developmental process	1	116	341	81334	0.00293255	0.385968	0.44724982700000004
	GO:0010976	positive regulation of neuron projection development	biological_process	biological regulation	2	116	944	81334	0.00211864	0.39029840000000005	0.451639
	GO:0045732	positive regulation of protein catabolic process	biological_process	biological regulation	1	116	347	81334	0.00288184	0.391226	0.45208326200000004
	GO:0031667	response to nutrient levels	biological_process	response to stimulus	1	116	348	81334	0.00287356	0.392098	0.452462
	GO:0006508	proteolysis	biological_process	metabolic process	4	116	2253	81334	0.00177541	0.40111990000000003	0.462232
	GO:0032259	methylation	biological_process	metabolic process	2	116	972	81334	0.00205761	0.40432	0.465275
	GO:0009636	response to toxic substance	biological_process	response to stimulus	1	116	363	81334	0.00275482	0.40503	0.465448
	GO:0006816	calcium ion transport	biological_process	localization	2	116	982	81334	0.00203666	0.409291	0.46969647700000006
	GO:0050727	regulation of inflammatory response	biological_process	regulation of biological process	1	116	376	81334	0.00265957	0.416017	0.476757
	GO:0045665	negative regulation of neuron differentiation	biological_process	developmental process	1	116	379	81334	0.00263852	0.418523	0.47897
	GO:0030307	positive regulation of cell growth	biological_process	biological regulation	1	116	383	81334	0.00261097	0.421849	0.48211302899999997
	GO:0035176	social behavior	biological_process	multi-organism process	1	116	387	81334	0.00258398	0.42515569999999997	0.485226
	GO:0050679	positive regulation of epithelial cell proliferation	biological_process	biological regulation	1	116	395	81334	0.00253165	0.4317132000000001	0.492035
	GO:0048488	synaptic vesicle endocytosis	biological_process	localization	1	116	396	81334	0.00252525	0.432528	0.492289
	GO:0048167	regulation of synaptic plasticity	biological_process	cellular process	1	116	404	81334	0.00247525	0.439002	0.49897472299999995
	GO:0018105	peptidyl-serine phosphorylation	biological_process	cellular process	2	116	1053	81334	0.00189934	0.44398999999999994	0.503956
	GO:0006812	cation transport	biological_process	localization	1	116	411	81334	0.00243309	0.44460649999999996	0.503968
	GO:0035725	sodium ion transmembrane transport	biological_process	localization	1	116	415	81334	0.00240964	0.44778429999999997	0.506243
	GO:0000226	microtubule cytoskeleton organization	biological_process	cellular component organization or biogenesis	2	116	1061	81334	0.00188501	0.44783059999999997	0.506243
	GO:0017148	negative regulation of translation	biological_process	biological regulation	1	116	416	81334	0.00240385	0.448576	0.506398
	GO:0007346	regulation of mitotic cell cycle	biological_process	biological regulation	1	116	422	81334	0.00236967	0.453302	0.51104
	GO:0070373	negative regulation of ERK1 and ERK2 cascade	biological_process	cellular process	1	116	423	81334	0.00236407	0.45408580000000004	0.511231
	GO:0006355	regulation of transcription, DNA-templated	biological_process	biological regulation	11	116	7227	81334	0.00152207	0.457099	0.513928
	GO:0045444	fat cell differentiation	biological_process	developmental process	1	116	445	81334	0.00224719	0.47104989999999997	0.528898
	GO:0051216	cartilage development	biological_process	developmental process	1	116	450	81334	0.00222222	0.474832	0.532426
	GO:0009790	embryo development	biological_process	developmental process	1	116	451	81334	0.00221729	0.47558500000000004	0.532553
	GO:0008285	negative regulation of cell proliferation	biological_process	biological regulation	3	116	1808	81334	0.00165929	0.47792650000000003	0.534455
	GO:0043010	camera-type eye development	biological_process	developmental process	1	116	456	81334	0.00219298	0.479335	0.535311
	GO:0051260	protein homooligomerization	biological_process	cellular component organization or biogenesis	1	116	457	81334	0.00218818	0.480082	0.535426
	GO:0007050	cell cycle arrest	biological_process	biological regulation	1	116	461	81334	0.0021692	0.483058	0.5373052660000001
	GO:0048666	neuron development	biological_process	cellular process	1	116	461	81334	0.0021692	0.483058	0.5373052660000001
	GO:0071356	cellular response to tumor necrosis factor	biological_process	cellular process	1	116	462	81334	0.0021645	0.483799	0.537411
	GO:0001525	angiogenesis	biological_process	developmental process	2	116	1141	81334	0.00175285	0.485405	0.538476
	GO:0006979	response to oxidative stress	biological_process	response to stimulus	1	116	466	81334	0.00214592	0.486755	0.539254
	GO:0000187	activation of MAPK activity	biological_process	biological regulation	1	116	471	81334	0.00212314	0.490426	0.542598
	GO:0043525	positive regulation of neuron apoptotic process	biological_process	biological regulation	1	116	474	81334	0.0021097	0.49261540000000004	0.5442974939999999
	GO:0001701	in utero embryonic development	biological_process	developmental process	3	116	1852	81334	0.00161987	0.49384940000000005	0.544459
	GO:0065003	protein-containing complex assembly	biological_process	cellular component organization or biogenesis	1	116	476	81334	0.00210084	0.49407	0.544459
	GO:2000300	regulation of synaptic vesicle exocytosis	biological_process	biological regulation	1	116	478	81334	0.00209205	0.49552070000000004	0.545335
	GO:0008542	visual learning	biological_process	behavior	1	116	480	81334	0.00208333	0.49696720000000005	0.546204
	GO:0001843	neural tube closure	biological_process	developmental process	1	116	482	81334	0.00207469	0.49840959999999995	0.547067
	GO:0014070	response to organic cyclic compound	biological_process	response to stimulus	1	116	486	81334	0.00205761	0.501282	0.549495
	GO:0016310	phosphorylation	biological_process	metabolic process	6	116	3980	81334	0.00150754	0.503974	0.5517186860000001
	GO:0007283	spermatogenesis	biological_process	multicellular organismal process	4	116	2593	81334	0.00154261	0.507931	0.555095
	GO:0010951	negative regulation of endopeptidase activity	biological_process	biological regulation	1	116	496	81334	0.00201613	0.508392	0.555095
	GO:0043087	regulation of GTPase activity	biological_process	biological regulation	1	116	499	81334	0.00200401	0.510505	0.55598
	GO:0032092	positive regulation of protein binding	biological_process	biological regulation	1	116	500	81334	0.002	0.511208	0.55598
	GO:0032355	response to estradiol	biological_process	response to stimulus	1	116	500	81334	0.002	0.511208	0.55598
	GO:0120162	positive regulation of cold-induced thermogenesis	biological_process	biological regulation	1	116	502	81334	0.00199203	0.51261	0.556777
	GO:0007155	cell adhesion	biological_process	biological adhesion	4	116	2612	81334	0.00153139	0.513675	0.557207
	GO:0021987	cerebral cortex development	biological_process	developmental process	1	116	506	81334	0.00197628	0.515401	0.5583515170000001
	GO:0007268	chemical synaptic transmission	biological_process	cellular process	2	116	1219	81334	0.00164069	0.5204975000000001	0.563139
	GO:0090263	positive regulation of canonical Wnt signaling pathway	biological_process	biological regulation	1	116	527	81334	0.00189753	0.5298003000000001	0.57246
	GO:0043123	positive regulation of I-kappaB kinase/NF-kappaB signaling	biological_process	biological regulation	1	116	534	81334	0.00187266	0.534505	0.576794
	GO:0051965	positive regulation of synapse assembly	biological_process	biological regulation	1	116	536	81334	0.00186567	0.535841	0.577486
	GO:0032147	activation of protein kinase activity	biological_process	biological regulation	1	116	550	81334	0.00181818	0.545084	0.586688
	GO:0006954	inflammatory response	biological_process	response to stimulus	2	116	1297	81334	0.00154202	0.5539791000000001	0.595492
	GO:0006338	chromatin remodeling	biological_process	cellular component organization or biogenesis	1	116	573	81334	0.0017452	0.559875	0.601053
	GO:0006874	cellular calcium ion homeostasis	biological_process	biological regulation	1	116	576	81334	0.00173611	0.5617691999999999	0.6013259679999999
	GO:0050885	neuromuscular process controlling balance	biological_process	multicellular organismal process	1	116	576	81334	0.00173611	0.5617691999999999	0.6013259679999999
	GO:0042493	response to drug	biological_process	response to stimulus	2	116	1317	81334	0.0015186	0.562298	0.6013259679999999
	GO:0033138	positive regulation of peptidyl-serine phosphorylation	biological_process	biological regulation	1	116	580	81334	0.00172414	0.5642816999999999	0.602673
	GO:0007623	circadian rhythm	biological_process	rhythmic process	1	116	586	81334	0.00170648	0.5680236999999999	0.605892
	GO:0006511	ubiquitin-dependent protein catabolic process	biological_process	cellular process	2	116	1335	81334	0.00149813	0.56969	0.606891
	GO:0030308	negative regulation of cell growth	biological_process	biological regulation	1	116	590	81334	0.00169492	0.570501	0.6069777270000001
	GO:0051897	positive regulation of protein kinase B signaling	biological_process	biological regulation	1	116	596	81334	0.00167785	0.57419	0.610122
	GO:0050808	synapse organization	biological_process	cellular component organization or biogenesis	1	116	603	81334	0.00165837	0.578454	0.6138695510000001
	GO:0000902	cell morphogenesis	biological_process	cellular component organization or biogenesis	1	116	628	81334	0.00159236	0.593341	0.628865
	GO:1990830	cellular response to leukemia inhibitory factor	biological_process	cellular process	1	116	635	81334	0.0015748	0.597415	0.632378
	GO:0006869	lipid transport	biological_process	localization	1	116	637	81334	0.00156986	0.598571	0.632797
	GO:0006366	transcription by RNA polymerase II	biological_process	cellular process	1	116	646	81334	0.00154799	0.603735	0.637446
	GO:0007626	locomotory behavior	biological_process	behavior	1	116	660	81334	0.00151515	0.611637	0.644971
	GO:0000381	regulation of alternative mRNA splicing, via spliceosome	biological_process	cellular process	1	116	669	81334	0.00149477	0.616634	0.649417
	GO:0009617	response to bacterium	biological_process	multi-organism process	1	116	675	81334	0.00148148	0.61993	0.652063
	GO:0030336	negative regulation of cell migration	biological_process	biological regulation	1	116	699	81334	0.00143062	0.632836	0.664797
	GO:0006811	ion transport	biological_process	localization	4	116	3043	81334	0.00131449	0.634703	0.665882
	GO:0051092	positive regulation of NF-kappaB transcription factor activity	biological_process	biological regulation	1	116	704	81334	0.00142045	0.6354694000000001	0.665882
	GO:0051321	meiotic cell cycle	biological_process	cellular process	1	116	727	81334	0.00137552	0.647344	0.677472
	GO:0051607	defense response to virus	biological_process	immune system process	1	116	729	81334	0.00137174	0.648358	0.6776811420000001
	GO:0035264	multicellular organism growth	biological_process	developmental process	1	116	737	81334	0.00135685	0.652387	0.6810359490000001
	GO:0018108	peptidyl-tyrosine phosphorylation	biological_process	cellular process	1	116	752	81334	0.00132979	0.6598166999999999	0.6879291909999999
	GO:0007275	multicellular organism development	biological_process	developmental process	7	116	5481	81334	0.00127714	0.6720659999999999	0.6998234190000001
	GO:0043524	negative regulation of neuron apoptotic process	biological_process	biological regulation	1	116	784	81334	0.00127551	0.6751454000000001	0.702151
	GO:0007568	aging	biological_process	developmental process	1	116	790	81334	0.00126582	0.677942	0.7041798709999999
	GO:0007166	cell surface receptor signaling pathway	biological_process	biological regulation	1	116	815	81334	0.00122699	0.689342	0.715127
	GO:0016567	protein ubiquitination	biological_process	cellular process	3	116	2502	81334	0.00119904	0.696214	0.721358
	GO:0050821	protein stabilization	biological_process	biological regulation	1	116	852	81334	0.00117371	0.705482	0.730051
	GO:0000209	protein polyubiquitination	biological_process	cellular process	1	116	864	81334	0.00115741	0.710536	0.734318
	GO:0070588	calcium ion transmembrane transport	biological_process	localization	1	116	866	81334	0.00115473	0.71137	0.734318
	GO:0051726	regulation of cell cycle	biological_process	cellular process	1	116	887	81334	0.0011274	0.7199840999999999	0.742288
	GO:0042981	regulation of apoptotic process	biological_process	regulation of biological process	1	116	919	81334	0.00108814	0.732622	0.753848
	GO:0030030	cell projection organization	biological_process	cellular component organization or biogenesis	1	116	920	81334	0.00108696	0.733008	0.753848
	GO:0006412	translation	biological_process	cellular process	1	116	925	81334	0.00108108	0.7349283000000001	0.754889
	GO:0098609	cell-cell adhesion	biological_process	biological adhesion	1	116	949	81334	0.00105374	0.7439564999999999	0.7632204779999999
	GO:0045892	negative regulation of transcription, DNA-templated	biological_process	biological regulation	4	116	3548	81334	0.0011274	0.749808	0.768276
	GO:0060271	cilium assembly	biological_process	cellular component organization or biogenesis	1	116	1019	81334	9.813542688910698E-4	0.768584	0.786546
	GO:0001934	positive regulation of protein phosphorylation	biological_process	biological regulation	1	116	1041	81334	9.606147934678189E-4	0.7758276999999999	0.792984
	GO:0006629	lipid metabolic process	biological_process	metabolic process	2	116	2076	81334	9.63391136801541E-4	0.799007	0.815673
	GO:0046777	protein autophosphorylation	biological_process	cellular process	1	116	1152	81334	8.680555555555559E-4	0.8090854000000001	0.82495
	GO:0007165	signal transduction	biological_process	biological regulation	8	116	7159	81334	0.00111747	0.810727	0.825544
	GO:0016055	Wnt signaling pathway	biological_process	biological regulation	1	116	1163	81334	8.59845227858985E-4	0.812102	0.825544
	GO:0030335	positive regulation of cell migration	biological_process	biological regulation	1	116	1165	81334	8.58369098712446E-4	0.812645	0.825544
	GO:0016477	cell migration	biological_process	cellular process	1	116	1293	81334	7.73395204949729E-4	0.844365	0.856721
	GO:0006897	endocytosis	biological_process	localization	1	116	1439	81334	6.94927032661571E-4	0.8740888000000001	0.8858
	GO:0010629	negative regulation of gene expression	biological_process	biological regulation	1	116	1488	81334	6.72043010752688E-4	0.882744	0.8934828770000001
	GO:0030154	cell differentiation	biological_process	cellular process	5	116	5345	81334	9.354536950420949E-4	0.885165	0.894845
	GO:0007507	heart development	biological_process	developmental process	1	116	1553	81334	6.43915003219575E-4	0.8933211999999999	0.9019942209999999
	GO:0055085	transmembrane transport	biological_process	localization	2	116	2684	81334	7.45156482861401E-4	0.8990433000000001	0.905693
	GO:0035556	intracellular signal transduction	biological_process	biological regulation	2	116	2685	81334	7.448789571694599E-4	0.8991611999999999	0.905693
	GO:0050896	response to stimulus	biological_process	response to stimulus	1	116	1649	81334	6.06428138265616E-4	0.9072363000000001	0.912721
	GO:0007399	nervous system development	biological_process	developmental process	2	116	3071	81334	6.51253663301856E-4	0.9362408000000001	0.940764
	GO:0043066	negative regulation of apoptotic process	biological_process	biological regulation	1	116	2249	81334	4.4464206313917306E-4	0.961422	0.9649015120000001
	GO:0008284	positive regulation of cell proliferation	biological_process	biological regulation	1	116	2380	81334	4.20168067226891E-4	0.968176	0.970509
	GO:0055114	oxidation-reduction process	biological_process	metabolic process	1	116	2445	81334	4.08997955010225E-4	0.9710774999999999	0.972246
	GO:0008150	biological_process	biological_process	biological_process	9	116	10606	81334	8.48576277578729E-4	0.9733423000000001	0.973342

## Sheet: 5e
	Supplementary data
	Baumann et al.
	Acute irradiation induces a senescence-like chromatin structure in mammalian oocyte
	Communication Biology, 2023
	Figure 5e
	GO_P Term ID	GO_P Term Desc	GO_P Term Level1	GO_P Term Level2	Term Candidate Gene Num	Total Candidate Gene Num	Term Gene Num	Total Gene Num	Rich Ratio	P value	Q value
	GO:0031572	G2 DNA damage checkpoint	biological_process	biological regulation	2	113	26	81334	0.0769231	6.083655E-4	0.156248
	GO:0043046	DNA methylation involved in gamete generation	biological_process	cellular process	3	113	118	81334	0.0254237	6.204053E-4	0.156248
	GO:0032648	regulation of interferon-beta production	biological_process	multicellular organismal process	2	113	28	81334	0.0714286	7.062922E-4	0.156248
	GO:0031060	regulation of histone methylation	biological_process	biological regulation	2	113	34	81334	0.0588235	0.00104254	0.156248
	GO:0031047	gene silencing by RNA	biological_process	biological regulation	4	113	326	81334	0.0122699	0.00115728	0.156248
	GO:2000785	regulation of autophagosome assembly	biological_process	cellular process	2	113	50	81334	0.04	0.0022437	0.156248
	GO:0010807	regulation of synaptic vesicle priming	biological_process	biological regulation	2	113	52	81334	0.0384615	0.0024243	0.156248
	GO:0006306	DNA methylation	biological_process	cellular process	3	113	199	81334	0.0150754	0.00277179	0.156248
	GO:0030033	microvillus assembly	biological_process	cellular process	2	113	58	81334	0.0344828	0.00300577	0.156248
	GO:0010507	negative regulation of autophagy	biological_process	cellular process	3	113	207	81334	0.0144928	0.00309659	0.156248
	GO:0016310	phosphorylation	biological_process	metabolic process	13	113	3980	81334	0.00326633	0.00360476	0.156248
	GO:0006468	protein phosphorylation	biological_process	metabolic process	12	113	3569	81334	0.00336229	0.0040968	0.156248
	GO:0007063	regulation of sister chromatid cohesion	biological_process	regulation of biological process	1	113	3	81334	0.33333333333333304	0.00416226	0.156248
	GO:1904171	negative regulation of bleb assembly	biological_process	biological regulation	1	113	3	81334	0.33333333333333304	0.00416226	0.156248
	GO:0000288	nuclear-transcribed mRNA catabolic process, deadenylation-dependent decay	biological_process	biological regulation	2	113	69	81334	0.0289855	0.00422368	0.156248
	GO:0031581	hemidesmosome assembly	biological_process	cellular component organization or biogenesis	2	113	69	81334	0.0289855	0.00422368	0.156248
	GO:0010606	positive regulation of cytoplasmic mRNA processing body assembly	biological_process	biological regulation	2	113	72	81334	0.0277778	0.0045893	0.156248
	GO:0007062	sister chromatid cohesion	biological_process	cellular component organization or biogenesis	2	113	83	81334	0.0240964	0.00604969	0.156248
	GO:0034587	piRNA metabolic process	biological_process	cellular process	2	113	84	81334	0.0238095	0.00619165	0.156248
	GO:0032658	regulation of interleukin-15 production	biological_process	biological regulation	1	113	5	81334	0.2	0.00692756	0.156248
	GO:0032738	positive regulation of interleukin-15 production	biological_process	biological regulation	1	113	5	81334	0.2	0.00692756	0.156248
	GO:0033206	meiotic cytokinesis	biological_process	cellular process	1	113	5	81334	0.2	0.00692756	0.156248
	GO:0035508	positive regulation of myosin-light-chain-phosphatase activity	biological_process	metabolic process	1	113	5	81334	0.2	0.00692756	0.156248
	GO:0035665	TIRAP-dependent toll-like receptor 4 signaling pathway	biological_process	response to stimulus	1	113	5	81334	0.2	0.00692756	0.156248
	GO:0061646	positive regulation of glutamate neurotransmitter secretion in response to membrane depolarization	biological_process	biological regulation	1	113	5	81334	0.2	0.00692756	0.156248
	GO:1900477	negative regulation of G1/S transition of mitotic cell cycle by negative regulation of transcription from RNA polymerase II promoter	biological_process	cellular process	1	113	5	81334	0.2	0.00692756	0.156248
	GO:1903233	regulation of calcium ion-dependent exocytosis of neurotransmitter	biological_process	biological regulation	1	113	5	81334	0.2	0.00692756	0.156248
	GO:0046907	intracellular transport	biological_process	localization	2	113	93	81334	0.021505376344086002	0.00753693	0.156248
	GO:0023014	signal transduction by protein phosphorylation	biological_process	biological regulation	3	113	289	81334	0.0103806	0.00779568	0.156248
	GO:0031098	stress-activated protein kinase signaling cascade	biological_process	biological regulation	3	113	289	81334	0.0103806	0.00779568	0.156248
	GO:0006349	regulation of gene expression by genetic imprinting	biological_process	biological regulation	2	113	97	81334	0.0206186	0.00817337	0.156248
	GO:0097051	establishment of protein localization to endoplasmic reticulum membrane	biological_process	localization	1	113	6	81334	0.166667	0.00830735	0.156248
	GO:0007094	mitotic spindle assembly checkpoint	biological_process	biological regulation	2	113	102	81334	0.0196078	0.00900167	0.156248
	GO:0032874	positive regulation of stress-activated MAPK cascade	biological_process	biological regulation	2	113	104	81334	0.0192308	0.00934308	0.156248
	GO:0007228	positive regulation of hh target transcription factor activity	biological_process	cellular process	1	113	7	81334	0.14285714285714302	0.00968524	0.156248
	GO:0016344	meiotic chromosome movement towards spindle pole	biological_process	cellular component organization or biogenesis	1	113	7	81334	0.14285714285714302	0.00968524	0.156248
	GO:0035507	regulation of myosin-light-chain-phosphatase activity	biological_process	biological regulation	1	113	7	81334	0.14285714285714302	0.00968524	0.156248
	GO:2000639	negative regulation of SREBP signaling pathway	biological_process	biological regulation	1	113	7	81334	0.14285714285714302	0.00968524	0.156248
	GO:0007095	mitotic G2 DNA damage checkpoint	biological_process	biological regulation	2	113	109	81334	0.018348623853211003	0.0102215	0.156248
	GO:0019827	stem cell population maintenance	biological_process	developmental process	3	113	324	81334	0.00925926	0.0106204	0.156248
	GO:0006915	apoptotic process	biological_process	cellular process	9	113	2617	81334	0.00343905	0.0109332	0.156248
	GO:0010992	ubiquitin recycling	biological_process	biological regulation	1	113	8	81334	0.125	0.0110612	0.156248
	GO:0031118	rRNA pseudouridine synthesis	biological_process	cellular component organization or biogenesis	1	113	8	81334	0.125	0.0110612	0.156248
	GO:0031120	snRNA pseudouridine synthesis	biological_process	cellular process	1	113	8	81334	0.125	0.0110612	0.156248
	GO:0071528	tRNA re-export from nucleus	biological_process	localization	1	113	8	81334	0.125	0.0110612	0.156248
	GO:1905684	regulation of plasma membrane repair	biological_process	cellular component organization or biogenesis	1	113	8	81334	0.125	0.0110612	0.156248
	GO:2000340	positive regulation of chemokine (C-X-C motif) ligand 1 production	biological_process	biological regulation	1	113	8	81334	0.125	0.0110612	0.156248
	GO:0045104	intermediate filament cytoskeleton organization	biological_process	cellular process	2	113	119	81334	0.0168067	0.0120833	0.156248
	GO:0033979	box H/ACA snoRNA metabolic process	biological_process	cellular process	1	113	9	81334	0.111111	0.0124353	0.156248
	GO:0043519	regulation of myosin II filament organization	biological_process	biological regulation	1	113	9	81334	0.111111	0.0124353	0.156248
	GO:0090049	regulation of cell migration involved in sprouting angiogenesis	biological_process	biological regulation	1	113	9	81334	0.111111	0.0124353	0.156248
	GO:1903061	positive regulation of protein lipidation	biological_process	biological regulation	1	113	9	81334	0.111111	0.0124353	0.156248
	GO:0000289	nuclear-transcribed mRNA poly(A) tail shortening	biological_process	biological regulation	2	113	121	81334	0.0165289	0.0124722	0.156248
	GO:0031122	cytoplasmic microtubule organization	biological_process	cellular component organization or biogenesis	3	113	354	81334	0.00847458	0.0134557	0.156248
	GO:2000060	positive regulation of ubiquitin-dependent protein catabolic process	biological_process	biological regulation	2	113	127	81334	0.015748	0.0136713	0.156248
	GO:0000455	enzyme-directed rRNA pseudouridine synthesis	biological_process	cellular process	1	113	10	81334	0.1	0.0138076	0.156248
	GO:0045075	regulation of interleukin-12 biosynthetic process	biological_process	biological regulation	1	113	10	81334	0.1	0.0138076	0.156248
	GO:0051754	meiotic sister chromatid cohesion, centromeric	biological_process	cellular component organization or biogenesis	1	113	10	81334	0.1	0.0138076	0.156248
	GO:1904874	positive regulation of telomerase RNA localization to Cajal body	biological_process	positive regulation of biological process	1	113	10	81334	0.1	0.0138076	0.156248
	GO:0022408	negative regulation of cell-cell adhesion	biological_process	biological regulation	2	113	134	81334	0.0149254	0.0151308	0.156248
	GO:0000495	box H/ACA snoRNA 3'-end processing	biological_process	cellular process	1	113	11	81334	0.0909091	0.0151779	0.156248
	GO:0099546	protein catabolic process, modulating synaptic transmission	biological_process	biological regulation	1	113	11	81334	0.0909091	0.0151779	0.156248
	GO:1900069	regulation of cellular hyperosmotic salinity response	biological_process	biological regulation	1	113	11	81334	0.0909091	0.0151779	0.156248
	GO:0045070	positive regulation of viral genome replication	biological_process	multi-organism process	2	113	135	81334	0.0148148	0.0153446	0.156248
	GO:0046330	positive regulation of JNK cascade	biological_process	biological regulation	3	113	377	81334	0.00795756	0.015894	0.156248
	GO:0006409	tRNA export from nucleus	biological_process	localization	1	113	12	81334	0.0833333	0.0165463	0.156248
	GO:0071955	recycling endosome to Golgi transport	biological_process	localization	1	113	12	81334	0.0833333	0.0165463	0.156248
	GO:1903378	positive regulation of oxidative stress-induced neuron intrinsic apoptotic signaling pathway	biological_process	biological regulation	1	113	12	81334	0.0833333	0.0165463	0.156248
	GO:1905642	negative regulation of DNA methylation	biological_process	biological regulation	1	113	12	81334	0.0833333	0.0165463	0.156248
	GO:2000670	positive regulation of dendritic cell apoptotic process	biological_process	biological regulation	1	113	12	81334	0.0833333	0.0165463	0.156248
	GO:0000226	microtubule cytoskeleton organization	biological_process	cellular component organization or biogenesis	5	113	1061	81334	0.00471254	0.0165635	0.156248
	GO:0030307	positive regulation of cell growth	biological_process	cellular component organization or biogenesis	3	113	383	81334	0.0078329	0.0165683	0.156248
	GO:0007010	cytoskeleton organization	biological_process	cellular component organization or biogenesis	5	113	1081	81334	0.00462535	0.0178003	0.15770399999999998
	GO:0048635	negative regulation of muscle organ development	biological_process	biological regulation	1	113	13	81334	0.0769231	0.0179128	0.15770399999999998
	GO:0070672	response to interleukin-15	biological_process	response to stimulus	1	113	13	81334	0.0769231	0.0179128	0.15770399999999998
	GO:0051321	meiotic cell cycle	biological_process	reproduction	4	113	727	81334	0.00550206	0.0189681	0.15770399999999998
	GO:0003382	epithelial cell morphogenesis	biological_process	cellular component organization or biogenesis	2	113	152	81334	0.0131579	0.0191742	0.15770399999999998
	GO:0034968	histone lysine methylation	biological_process	cellular component organization or biogenesis	2	113	152	81334	0.0131579	0.0191742	0.15770399999999998
	GO:0010868	negative regulation of triglyceride biosynthetic process	biological_process	biological regulation	1	113	14	81334	0.0714286	0.0192775	0.15770399999999998
	GO:0034146	toll-like receptor 5 signaling pathway	biological_process	biological regulation	1	113	14	81334	0.0714286	0.0192775	0.15770399999999998
	GO:0038110	interleukin-2-mediated signaling pathway	biological_process	cellular process	1	113	14	81334	0.0714286	0.0192775	0.15770399999999998
	GO:0090666	scaRNA localization to Cajal body	biological_process	localization	1	113	14	81334	0.0714286	0.0192775	0.15770399999999998
	GO:1905643	positive regulation of DNA methylation	biological_process	biological regulation	1	113	14	81334	0.0714286	0.0192775	0.15770399999999998
	GO:0010763	positive regulation of fibroblast migration	biological_process	cellular process	2	113	154	81334	0.012987	0.0196486	0.158826
	GO:0007059	chromosome segregation	biological_process	cellular process	3	113	413	81334	0.00726392	0.020178	0.16108920000000002
	GO:0017148	negative regulation of translation	biological_process	biological regulation	3	113	416	81334	0.00721154	0.0205609	0.16108920000000002
	GO:0051653	spindle localization	biological_process	cellular process	1	113	15	81334	0.0666667	0.0206403	0.16108920000000002
	GO:0007346	regulation of mitotic cell cycle	biological_process	biological regulation	3	113	422	81334	0.007109	0.0213387	0.16237839999999998
	GO:0000186	activation of MAPKK activity	biological_process	biological regulation	2	113	162	81334	0.0123457	0.0215948	0.16237839999999998
	GO:0001708	cell fate specification	biological_process	cellular process	2	113	163	81334	0.0122699	0.0218435	0.16237839999999998
	GO:0048022	negative regulation of melanin biosynthetic process	biological_process	biological regulation	1	113	16	81334	0.0625	0.0220012	0.16237839999999998
	GO:0090222	centrosome-templated microtubule nucleation	biological_process	cellular component organization or biogenesis	1	113	16	81334	0.0625	0.0220012	0.16237839999999998
	GO:0000122	negative regulation of transcription by RNA polymerase II	biological_process	biological regulation	13	113	5043	81334	0.00257783	0.023001	0.16352160000000002
	GO:0032307	negative regulation of prostaglandin secretion	biological_process	biological regulation	1	113	17	81334	0.0588235	0.0233602	0.16352160000000002
	GO:0070987	error-free translesion synthesis	biological_process	cellular process	1	113	17	81334	0.0588235	0.0233602	0.16352160000000002
	GO:1903373	positive regulation of endoplasmic reticulum tubular network organization	biological_process	biological regulation	1	113	17	81334	0.0588235	0.0233602	0.16352160000000002
	GO:2000343	positive regulation of chemokine (C-X-C motif) ligand 2 production	biological_process	multicellular organismal process	1	113	17	81334	0.0588235	0.0233602	0.16352160000000002
	GO:0010883	regulation of lipid storage	biological_process	biological regulation	1	113	18	81334	0.0555556	0.0247174	0.165452
	GO:0071174	mitotic spindle checkpoint	biological_process	cellular process	1	113	18	81334	0.0555556	0.0247174	0.165452
	GO:0090503	RNA phosphodiester bond hydrolysis, exonucleolytic	biological_process	cellular process	2	113	175	81334	0.0114286	0.024919999999999998	0.165452
	GO:0014010	Schwann cell proliferation	biological_process	cell proliferation	1	113	19	81334	0.0526316	0.0260727	0.165452
	GO:0060718	chorionic trophoblast cell differentiation	biological_process	cellular process	1	113	19	81334	0.0526316	0.0260727	0.165452
	GO:0070212	protein poly-ADP-ribosylation	biological_process	cellular process	1	113	19	81334	0.0526316	0.0260727	0.165452
	GO:1904872	regulation of telomerase RNA localization to Cajal body	biological_process	biological regulation	1	113	19	81334	0.0526316	0.0260727	0.165452
	GO:1905537	positive regulation of eukaryotic translation initiation factor 4F complex assembly	biological_process	cellular process	1	113	19	81334	0.0526316	0.0260727	0.165452
	GO:1905612	positive regulation of mRNA cap binding	biological_process	biological regulation	1	113	19	81334	0.0526316	0.0260727	0.165452
	GO:1905696	regulation of polysome binding	biological_process	biological regulation	1	113	19	81334	0.0526316	0.0260727	0.165452
	GO:0006417	regulation of translation	biological_process	regulation of biological process	4	113	814	81334	0.004914	0.027256	0.16776870000000002
	GO:0008356	asymmetric cell division	biological_process	cellular process	1	113	20	81334	0.05	0.0274261	0.16776870000000002
	GO:1904851	positive regulation of establishment of protein localization to telomere	biological_process	biological regulation	1	113	20	81334	0.05	0.0274261	0.16776870000000002
	GO:1905618	positive regulation of miRNA mediated inhibition of translation	biological_process	cellular process	1	113	20	81334	0.05	0.0274261	0.16776870000000002
	GO:0071459	protein localization to chromosome, centromeric region	biological_process	localization	1	113	21	81334	0.047619	0.0287777	0.172713
	GO:1904894	positive regulation of STAT cascade	biological_process	cellular process	1	113	21	81334	0.047619	0.0287777	0.172713
	GO:0001890	placenta development	biological_process	multicellular organismal process	2	113	190	81334	0.0105263	0.0289975	0.172713
	GO:0097368	establishment of Sertoli cell barrier	biological_process	cellular process	1	113	22	81334	0.0454545	0.0301274	0.17375339999999997
	GO:1990166	protein localization to site of double-strand break	biological_process	localization	1	113	22	81334	0.0454545	0.0301274	0.17375339999999997
	GO:0000414	regulation of histone H3-K36 methylation	biological_process	cellular component organization or biogenesis	1	113	23	81334	0.0434783	0.0314752	0.17375339999999997
	GO:0016049	cell growth	biological_process	cellular process	1	113	23	81334	0.0434783	0.0314752	0.17375339999999997
	GO:0032776	DNA methylation on cytosine	biological_process	cellular process	1	113	23	81334	0.0434783	0.0314752	0.17375339999999997
	GO:0034137	positive regulation of toll-like receptor 2 signaling pathway	biological_process	biological regulation	1	113	23	81334	0.0434783	0.0314752	0.17375339999999997
	GO:0034645	cellular macromolecule biosynthetic process	biological_process	metabolic process	1	113	23	81334	0.0434783	0.0314752	0.17375339999999997
	GO:0072355	histone H3-T3 phosphorylation	biological_process	metabolic process	1	113	23	81334	0.0434783	0.0314752	0.17375339999999997
	GO:1903955	positive regulation of protein targeting to mitochondrion	biological_process	biological regulation	1	113	23	81334	0.0434783	0.0314752	0.17375339999999997
	GO:0000454	snoRNA guided rRNA pseudouridine synthesis	biological_process	cellular process	1	113	24	81334	0.0416667	0.0328212	0.178285
	GO:1990481	mRNA pseudouridine synthesis	biological_process	cellular process	1	113	24	81334	0.0416667	0.0328212	0.178285
	GO:0007616	long-term memory	biological_process	behavior	2	113	206	81334	0.00970874	0.0336181	0.179309
	GO:2001205	negative regulation of osteoclast development	biological_process	biological regulation	1	113	25	81334	0.04	0.0341653	0.179309
	GO:0006325	chromatin organization	biological_process	cellular component organization or biogenesis	7	113	2211	81334	0.00316599	0.034987	0.179309
	GO:0036493	positive regulation of translation in response to endoplasmic reticulum stress	biological_process	biological regulation	1	113	26	81334	0.0384615	0.0355076	0.179309
	GO:0071321	cellular response to cGMP	biological_process	cellular process	1	113	26	81334	0.0384615	0.0355076	0.179309
	GO:0071630	nuclear protein quality control by the ubiquitin-proteasome system	biological_process	response to stimulus	1	113	26	81334	0.0384615	0.0355076	0.179309
	GO:0072383	plus-end-directed vesicle transport along microtubule	biological_process	cellular process	1	113	26	81334	0.0384615	0.0355076	0.179309
	GO:1902231	positive regulation of intrinsic apoptotic signaling pathway in response to DNA damage	biological_process	biological regulation	1	113	26	81334	0.0384615	0.0355076	0.179309
	GO:1903026	negative regulation of RNA polymerase II regulatory region sequence-specific DNA binding	biological_process	biological regulation	1	113	26	81334	0.0384615	0.0355076	0.179309
	GO:0051726	regulation of cell cycle	biological_process	biological regulation	4	113	887	81334	0.00450958	0.0356505	0.179309
	GO:0007018	microtubule-based movement	biological_process	cellular process	3	113	518	81334	0.00579151	0.0359508	0.17948970000000003
	GO:0035336	long-chain fatty-acyl-CoA metabolic process	biological_process	metabolic process	1	113	27	81334	0.037037	0.036848	0.181248
	GO:1900248	negative regulation of cytoplasmic translational elongation	biological_process	biological regulation	1	113	27	81334	0.037037	0.036848	0.181248
	GO:0035330	regulation of hippo signaling	biological_process	biological regulation	1	113	28	81334	0.0357143	0.0381866	0.181248
	GO:0050955	thermoception	biological_process	multicellular organismal process	1	113	28	81334	0.0357143	0.0381866	0.181248
	GO:0099504	synaptic vesicle cycle	biological_process	localization	1	113	28	81334	0.0357143	0.0381866	0.181248
	GO:0006281	DNA repair	biological_process	cellular process	6	113	1782	81334	0.003367	0.0384961	0.181248
	GO:0000165	MAPK cascade	biological_process	biological regulation	3	113	535	81334	0.00560748	0.0389596	0.181248
	GO:1900408	negative regulation of cellular response to oxidative stress	biological_process	biological regulation	1	113	29	81334	0.0344828	0.0395234	0.181248
	GO:2000270	negative regulation of fibroblast apoptotic process	biological_process	biological regulation	1	113	29	81334	0.0344828	0.0395234	0.181248
	GO:0007167	enzyme linked receptor protein signaling pathway	biological_process	biological regulation	1	113	30	81334	0.0333333	0.0408582	0.181248
	GO:0021884	forebrain neuron development	biological_process	cellular process	1	113	30	81334	0.0333333	0.0408582	0.181248
	GO:0036124	histone H3-K9 trimethylation	biological_process	cellular component organization or biogenesis	1	113	30	81334	0.0333333	0.0408582	0.181248
	GO:0071985	multivesicular body sorting pathway	biological_process	localization	1	113	30	81334	0.0333333	0.0408582	0.181248
	GO:2000346	negative regulation of hepatocyte proliferation	biological_process	biological regulation	1	113	30	81334	0.0333333	0.0408582	0.181248
	GO:0045921	positive regulation of exocytosis	biological_process	localization	2	113	230	81334	0.00869565	0.0410438	0.181248
	GO:0032147	activation of protein kinase activity	biological_process	biological regulation	3	113	550	81334	0.00545455	0.0417177	0.181248
	GO:0034141	positive regulation of toll-like receptor 3 signaling pathway	biological_process	biological regulation	1	113	31	81334	0.0322581	0.0421913	0.181248
	GO:0072429	response to intra-S DNA damage checkpoint signaling	biological_process	cellular process	1	113	31	81334	0.0322581	0.0421913	0.181248
	GO:0031547	brain-derived neurotrophic factor receptor signaling pathway	biological_process	biological regulation	1	113	32	81334	0.03125	0.0435225	0.181248
	GO:0036444	calcium import into the mitochondrion	biological_process	localization	1	113	32	81334	0.03125	0.0435225	0.181248
	GO:0090669	telomerase RNA stabilization	biological_process	biological regulation	1	113	32	81334	0.03125	0.0435225	0.181248
	GO:1903025	regulation of RNA polymerase II regulatory region sequence-specific DNA binding	biological_process	biological regulation	1	113	32	81334	0.03125	0.0435225	0.181248
	GO:0016571	histone methylation	biological_process	cellular component organization or biogenesis	2	113	238	81334	0.00840336	0.0436441	0.181248
	GO:0090314	positive regulation of protein targeting to membrane	biological_process	positive regulation of biological process	2	113	239	81334	0.0083682	0.0439734	0.181248
	GO:0042127	regulation of cell proliferation	biological_process	cell proliferation	4	113	950	81334	0.00421053	0.043974	0.181248
	GO:0014013	regulation of gliogenesis	biological_process	biological regulation	1	113	33	81334	0.030303	0.0448519	0.181248
	GO:0015734	taurine transport	biological_process	localization	1	113	33	81334	0.030303	0.0448519	0.181248
	GO:0051561	positive regulation of mitochondrial calcium ion concentration	biological_process	biological regulation	1	113	33	81334	0.030303	0.0448519	0.181248
	GO:0072170	metanephric tubule development	biological_process	developmental process	1	113	33	81334	0.030303	0.0448519	0.181248
	GO:0072553	terminal button organization	biological_process	cellular component organization or biogenesis	1	113	33	81334	0.030303	0.0448519	0.181248
	GO:1990034	calcium ion export across plasma membrane	biological_process	localization	1	113	33	81334	0.030303	0.0448519	0.181248
	GO:0007584	response to nutrient	biological_process	response to stimulus	2	113	245	81334	0.00816327	0.0459685	0.181248
	GO:0034145	positive regulation of toll-like receptor 4 signaling pathway	biological_process	immune system process	1	113	34	81334	0.0294118	0.0461795	0.181248
	GO:0034184	positive regulation of maintenance of mitotic sister chromatid cohesion	biological_process	biological regulation	1	113	34	81334	0.0294118	0.0461795	0.181248
	GO:0045741	positive regulation of epidermal growth factor-activated receptor activity	biological_process	biological regulation	1	113	34	81334	0.0294118	0.0461795	0.181248
	GO:0070198	protein localization to chromosome, telomeric region	biological_process	localization	1	113	34	81334	0.0294118	0.0461795	0.181248
	GO:0071221	cellular response to bacterial lipopeptide	biological_process	response to stimulus	1	113	34	81334	0.0294118	0.0461795	0.181248
	GO:0006874	cellular calcium ion homeostasis	biological_process	biological regulation	3	113	576	81334	0.00520833	0.0467252	0.182237
	GO:0021854	hypothalamus development	biological_process	developmental process	1	113	35	81334	0.0285714	0.0475052	0.182237
	GO:0043987	histone H3-S10 phosphorylation	biological_process	cellular component organization or biogenesis	1	113	35	81334	0.0285714	0.0475052	0.182237
	GO:0046605	regulation of centrosome cycle	biological_process	biological regulation	1	113	35	81334	0.0285714	0.0475052	0.182237
	GO:0006816	calcium ion transport	biological_process	localization	4	113	982	81334	0.00407332	0.0485863	0.185223
	GO:1904357	negative regulation of telomere maintenance via telomere lengthening	biological_process	biological regulation	1	113	36	81334	0.0277778	0.0488291	0.185223
	GO:0031334	positive regulation of protein complex assembly	biological_process	cellular component organization or biogenesis	2	113	257	81334	0.0077821	0.0500565	0.188136
	GO:1904878	negative regulation of calcium ion transmembrane transport via high voltage-gated calcium channel	biological_process	biological regulation	1	113	37	81334	0.027027	0.0501512	0.188136
	GO:0016584	nucleosome positioning	biological_process	cellular component organization or biogenesis	1	113	38	81334	0.0263158	0.0514715	0.19097879999999998
	GO:0060712	spongiotrophoblast layer development	biological_process	developmental process	1	113	38	81334	0.0263158	0.0514715	0.19097879999999998
	GO:0046822	regulation of nucleocytoplasmic transport	biological_process	localization	1	113	39	81334	0.025641	0.0527899	0.19375309999999998
	GO:2000481	positive regulation of cAMP-dependent protein kinase activity	biological_process	biological regulation	1	113	39	81334	0.025641	0.0527899	0.19375309999999998
	GO:0098656	anion transmembrane transport	biological_process	localization	2	113	268	81334	0.00746269	0.0539147	0.194383
	GO:0035338	long-chain fatty-acyl-CoA biosynthetic process	biological_process	cellular process	1	113	40	81334	0.025	0.0541065	0.194383
	GO:0042276	error-prone translesion synthesis	biological_process	cellular process	1	113	40	81334	0.025	0.0541065	0.194383
	GO:0071223	cellular response to lipoteichoic acid	biological_process	multi-organism process	1	113	40	81334	0.025	0.0541065	0.194383
	GO:0000338	protein deneddylation	biological_process	cellular process	1	113	41	81334	0.0243902	0.0554213	0.197021
	GO:1900180	regulation of protein localization to nucleus	biological_process	biological regulation	1	113	41	81334	0.0243902	0.0554213	0.197021
	GO:0033135	regulation of peptidyl-serine phosphorylation	biological_process	cellular process	1	113	42	81334	0.0238095	0.0567343	0.19874679999999997
	GO:0060136	embryonic process involved in female pregnancy	biological_process	multi-organism process	1	113	42	81334	0.0238095	0.0567343	0.19874679999999997
	GO:0030155	regulation of cell adhesion	biological_process	biological adhesion	2	113	276	81334	0.00724638	0.0567848	0.19874679999999997
	GO:0032288	myelin assembly	biological_process	cellular component organization or biogenesis	1	113	43	81334	0.0232558	0.0580455	0.19964010000000001
	GO:0034314	Arp2/3 complex-mediated actin nucleation	biological_process	biological regulation	1	113	43	81334	0.0232558	0.0580455	0.19964010000000001
	GO:2001214	positive regulation of vasculogenesis	biological_process	biological regulation	1	113	43	81334	0.0232558	0.0580455	0.19964010000000001
	GO:0006974	cellular response to DNA damage stimulus	biological_process	cellular process	7	113	2481	81334	0.00282144	0.0582161	0.19964010000000001
	GO:0032237	activation of store-operated calcium channel activity	biological_process	biological regulation	1	113	44	81334	0.0227273	0.0593549	0.199822
	GO:0034329	cell junction assembly	biological_process	cellular component organization or biogenesis	1	113	44	81334	0.0227273	0.0593549	0.199822
	GO:0048642	negative regulation of skeletal muscle tissue development	biological_process	biological regulation	1	113	44	81334	0.0227273	0.0593549	0.199822
	GO:0018105	peptidyl-serine phosphorylation	biological_process	cellular process	4	113	1053	81334	0.00379867	0.0597396	0.199822
	GO:0000375	RNA splicing, via transesterification reactions	biological_process	cellular process	1	113	45	81334	0.0222222	0.0606624	0.199822
	GO:0090166	Golgi disassembly	biological_process	cellular component organization or biogenesis	1	113	45	81334	0.0222222	0.0606624	0.199822
	GO:1900365	positive regulation of mRNA polyadenylation	biological_process	biological regulation	1	113	45	81334	0.0222222	0.0606624	0.199822
	GO:0043547	positive regulation of GTPase activity	biological_process	biological regulation	6	113	2008	81334	0.00298805	0.0617004	0.199822
	GO:0002115	store-operated calcium entry	biological_process	localization	1	113	46	81334	0.0217391	0.0619682	0.199822
	GO:0006851	mitochondrial calcium ion transmembrane transport	biological_process	localization	1	113	46	81334	0.0217391	0.0619682	0.199822
	GO:0007172	signal complex assembly	biological_process	biological regulation	1	113	46	81334	0.0217391	0.0619682	0.199822
	GO:0015810	aspartate transmembrane transport	biological_process	localization	1	113	46	81334	0.0217391	0.0619682	0.199822
	GO:0007398	ectoderm development	biological_process	developmental process	1	113	47	81334	0.0212766	0.0632722	0.199822
	GO:0034773	histone H4-K20 trimethylation	biological_process	cellular component organization or biogenesis	1	113	47	81334	0.0212766	0.0632722	0.199822
	GO:0040030	regulation of molecular function, epigenetic	biological_process	biological regulation	1	113	47	81334	0.0212766	0.0632722	0.199822
	GO:0042088	T-helper 1 type immune response	biological_process	response to stimulus	1	113	47	81334	0.0212766	0.0632722	0.199822
	GO:0150011	regulation of neuron projection arborization	biological_process	biological regulation	1	113	47	81334	0.0212766	0.0632722	0.199822
	GO:0050691	regulation of defense response to virus by host	biological_process	biological regulation	1	113	48	81334	0.0208333	0.0645744	0.202055
	GO:1900024	regulation of substrate adhesion-dependent cell spreading	biological_process	biological regulation	1	113	48	81334	0.0208333	0.0645744	0.202055
	GO:0036016	cellular response to interleukin-3	biological_process	response to stimulus	1	113	49	81334	0.0204082	0.0658748	0.203619
	GO:0045945	positive regulation of transcription by RNA polymerase III	biological_process	biological regulation	1	113	49	81334	0.0204082	0.0658748	0.203619
	GO:0001570	vasculogenesis	biological_process	cellular process	2	113	301	81334	0.00664452	0.0660847	0.203619
	GO:0032508	DNA duplex unwinding	biological_process	cellular component organization or biogenesis	2	113	303	81334	0.00660066	0.0668494	0.203619
	GO:0003170	heart valve development	biological_process	developmental process	1	113	50	81334	0.02	0.0671734	0.203619
	GO:0070166	enamel mineralization	biological_process	developmental process	1	113	50	81334	0.02	0.0671734	0.203619
	GO:2000177	regulation of neural precursor cell proliferation	biological_process	biological regulation	1	113	50	81334	0.02	0.0671734	0.203619
	GO:1901888	regulation of cell junction assembly	biological_process	biological regulation	1	113	51	81334	0.0196078	0.0684702	0.20662779999999997
	GO:0006625	protein targeting to peroxisome	biological_process	cellular component organization or biogenesis	1	113	52	81334	0.0192308	0.0697652	0.206858
	GO:0034389	lipid droplet organization	biological_process	cellular component organization or biogenesis	1	113	52	81334	0.0192308	0.0697652	0.206858
	GO:0034770	histone H4-K20 methylation	biological_process	cellular process	1	113	52	81334	0.0192308	0.0697652	0.206858
	GO:0035063	nuclear speck organization	biological_process	cellular component organization or biogenesis	1	113	52	81334	0.0192308	0.0697652	0.206858
	GO:0007283	spermatogenesis	biological_process	multi-organism process	7	113	2593	81334	0.00269958	0.0701311	0.20703920000000003
	GO:0010529	negative regulation of transposition	biological_process	biological regulation	1	113	54	81334	0.0185185	0.0723499	0.21266479999999996
	GO:0006956	complement activation	biological_process	biological regulation	1	113	55	81334	0.0181818	0.0736395	0.21277129999999997
	GO:0009048	dosage compensation by inactivation of X chromosome	biological_process	regulation of biological process	1	113	55	81334	0.0181818	0.0736395	0.21277129999999997
	GO:0070306	lens fiber cell differentiation	biological_process	developmental process	1	113	55	81334	0.0181818	0.0736395	0.21277129999999997
	GO:0071447	cellular response to hydroperoxide	biological_process	cellular process	1	113	55	81334	0.0181818	0.0736395	0.21277129999999997
	GO:0031669	cellular response to nutrient levels	biological_process	cellular process	1	113	57	81334	0.0175439	0.0762136	0.21893249999999997
	GO:0046777	protein autophosphorylation	biological_process	metabolic process	4	113	1152	81334	0.00347222	0.0773685	0.21893249999999997
	GO:0007624	ultradian rhythm	biological_process	rhythmic process	1	113	58	81334	0.0172414	0.0774979	0.21893249999999997
	GO:0051964	negative regulation of synapse assembly	biological_process	cellular component organization or biogenesis	1	113	58	81334	0.0172414	0.0774979	0.21893249999999997
	GO:0070131	positive regulation of mitochondrial translation	biological_process	biological regulation	1	113	58	81334	0.0172414	0.0774979	0.21893249999999997
	GO:0010452	histone H3-K36 methylation	biological_process	cellular component organization or biogenesis	1	113	59	81334	0.0169492	0.0787805	0.21893249999999997
	GO:0045410	positive regulation of interleukin-6 biosynthetic process	biological_process	cellular process	1	113	59	81334	0.0169492	0.0787805	0.21893249999999997
	GO:0098703	calcium ion import across plasma membrane	biological_process	biological regulation	1	113	59	81334	0.0169492	0.0787805	0.21893249999999997
	GO:0007260	tyrosine phosphorylation of STAT protein	biological_process	biological regulation	1	113	60	81334	0.0166667	0.0800613	0.21893249999999997
	GO:0009451	RNA modification	biological_process	metabolic process	1	113	60	81334	0.0166667	0.0800613	0.21893249999999997
	GO:0010216	maintenance of DNA methylation	biological_process	cellular process	1	113	60	81334	0.0166667	0.0800613	0.21893249999999997
	GO:0051560	mitochondrial calcium ion homeostasis	biological_process	biological regulation	1	113	60	81334	0.0166667	0.0800613	0.21893249999999997
	GO:1903146	regulation of autophagy of mitochondrion	biological_process	biological regulation	1	113	60	81334	0.0166667	0.0800613	0.21893249999999997
	GO:2001237	negative regulation of extrinsic apoptotic signaling pathway	biological_process	regulation of biological process	2	113	337	81334	0.00593472	0.080286	0.21893249999999997
	GO:0035556	intracellular signal transduction	biological_process	biological regulation	7	113	2685	81334	0.00260708	0.0809405	0.219834
	GO:2000766	negative regulation of cytoplasmic translation	biological_process	biological regulation	1	113	61	81334	0.0163934	0.0813403	0.22004
	GO:0007004	telomere maintenance via telomerase	biological_process	biological regulation	1	113	62	81334	0.016129	0.0826176	0.220647
	GO:0006457	protein folding	biological_process	cellular process	2	113	345	81334	0.0057971	0.0835607	0.220647
	GO:0005513	detection of calcium ion	biological_process	response to stimulus	1	113	63	81334	0.015873	0.0838931	0.220647
	GO:0032486	Rap protein signal transduction	biological_process	biological regulation	1	113	63	81334	0.015873	0.0838931	0.220647
	GO:0060765	regulation of androgen receptor signaling pathway	biological_process	biological regulation	1	113	63	81334	0.015873	0.0838931	0.220647
	GO:0070201	regulation of establishment of protein localization	biological_process	biological regulation	1	113	63	81334	0.015873	0.0838931	0.220647
	GO:2000786	positive regulation of autophagosome assembly	biological_process	biological regulation	1	113	63	81334	0.015873	0.0838931	0.220647
	GO:0060213	positive regulation of nuclear-transcribed mRNA poly(A) tail shortening	biological_process	biological regulation	1	113	64	81334	0.015625	0.0851669	0.220647
	GO:0072160	nephron tubule epithelial cell differentiation	biological_process	cellular process	1	113	64	81334	0.015625	0.0851669	0.220647
	GO:1902083	negative regulation of peptidyl-cysteine S-nitrosylation	biological_process	biological regulation	1	113	64	81334	0.015625	0.0851669	0.220647
	GO:2001256	regulation of store-operated calcium entry	biological_process	biological regulation	1	113	64	81334	0.015625	0.0851669	0.220647
	GO:0008090	retrograde axonal transport	biological_process	cellular process	1	113	65	81334	0.0153846	0.0864389	0.220647
	GO:0018027	peptidyl-lysine dimethylation	biological_process	cellular process	1	113	65	81334	0.0153846	0.0864389	0.220647
	GO:0034629	cellular protein-containing complex localization	biological_process	localization	1	113	65	81334	0.0153846	0.0864389	0.220647
	GO:0098789	pre-mRNA cleavage required for polyadenylation	biological_process	cellular process	1	113	65	81334	0.0153846	0.0864389	0.220647
	GO:0034112	positive regulation of homotypic cell-cell adhesion	biological_process	biological adhesion	1	113	66	81334	0.0151515	0.0877092	0.221392
	GO:0046599	regulation of centriole replication	biological_process	biological regulation	1	113	66	81334	0.0151515	0.0877092	0.221392
	GO:2001013	epithelial cell proliferation involved in renal tubule morphogenesis	biological_process	cell proliferation	1	113	66	81334	0.0151515	0.0877092	0.221392
	GO:0003334	keratinocyte development	biological_process	cellular process	1	113	67	81334	0.0149254	0.0889777	0.221805
	GO:0061158	3'-UTR-mediated mRNA destabilization	biological_process	cellular process	1	113	67	81334	0.0149254	0.0889777	0.221805
	GO:0007026	negative regulation of microtubule depolymerization	biological_process	biological regulation	2	113	361	81334	0.00554017	0.09023	0.221805
	GO:0021955	central nervous system neuron axonogenesis	biological_process	cellular process	1	113	68	81334	0.0147059	0.0902444	0.221805
	GO:0048711	positive regulation of astrocyte differentiation	biological_process	biological regulation	1	113	68	81334	0.0147059	0.0902444	0.221805
	GO:0050774	negative regulation of dendrite morphogenesis	biological_process	biological regulation	1	113	68	81334	0.0147059	0.0902444	0.221805
	GO:0072091	regulation of stem cell proliferation	biological_process	cell proliferation	1	113	68	81334	0.0147059	0.0902444	0.221805
	GO:0033628	regulation of cell adhesion mediated by integrin	biological_process	biological adhesion	1	113	69	81334	0.0144928	0.0915094	0.221805
	GO:0035065	regulation of histone acetylation	biological_process	biological regulation	1	113	69	81334	0.0144928	0.0915094	0.221805
	GO:0045089	positive regulation of innate immune response	biological_process	immune system process	1	113	69	81334	0.0144928	0.0915094	0.221805
	GO:1901673	regulation of mitotic spindle assembly	biological_process	biological regulation	1	113	69	81334	0.0144928	0.0915094	0.221805
	GO:0006310	DNA recombination	biological_process	metabolic process	2	113	366	81334	0.00546448	0.0923456	0.221805
	GO:0048515	spermatid differentiation	biological_process	cellular process	1	113	70	81334	0.0142857	0.0927727	0.221805
	GO:0071880	adenylate cyclase-activating adrenergic receptor signaling pathway	biological_process	biological regulation	1	113	70	81334	0.0142857	0.0927727	0.221805
	GO:2000781	positive regulation of double-strand break repair	biological_process	biological regulation	1	113	70	81334	0.0142857	0.0927727	0.221805
	GO:0001778	plasma membrane repair	biological_process	cellular process	1	113	71	81334	0.0140845	0.0940342	0.22403240000000002
	GO:0045860	positive regulation of protein kinase activity	biological_process	cellular process	2	113	371	81334	0.00539084	0.0944757	0.224297
	GO:0032233	positive regulation of actin filament bundle assembly	biological_process	biological regulation	1	113	72	81334	0.0138889	0.095294	0.22545170000000003
	GO:0010632	regulation of epithelial cell migration	biological_process	localization	1	113	73	81334	0.0136986	0.0965521	0.22606500000000002
	GO:0031573	intra-S DNA damage checkpoint	biological_process	negative regulation of biological process	1	113	73	81334	0.0136986	0.0965521	0.22606500000000002
	GO:1900153	positive regulation of nuclear-transcribed mRNA catabolic process, deadenylation-dependent decay	biological_process	biological regulation	1	113	73	81334	0.0136986	0.0965521	0.22606500000000002
	GO:0032735	positive regulation of interleukin-12 production	biological_process	multicellular organismal process	1	113	74	81334	0.0135135	0.0978084	0.226662
	GO:0034334	adherens junction maintenance	biological_process	cellular process	1	113	74	81334	0.0135135	0.0978084	0.226662
	GO:0070734	histone H3-K27 methylation	biological_process	cellular component organization or biogenesis	1	113	74	81334	0.0135135	0.0978084	0.226662
	GO:0007250	activation of NF-kappaB-inducing kinase activity	biological_process	biological regulation	1	113	75	81334	0.0133333	0.099063	0.22801269999999998
	GO:1901800	positive regulation of proteasomal protein catabolic process	biological_process	biological regulation	1	113	75	81334	0.0133333	0.099063	0.22801269999999998
	GO:0051168	nuclear export	biological_process	localization	1	113	76	81334	0.0131579	0.100316	0.229342
	GO:0060992	response to fungicide	biological_process	response to stimulus	1	113	76	81334	0.0131579	0.100316	0.229342
	GO:0032270	positive regulation of cellular protein metabolic process	biological_process	cellular process	1	113	77	81334	0.012987	0.10156699999999999	0.230649
	GO:0070213	protein auto-ADP-ribosylation	biological_process	cellular process	1	113	77	81334	0.012987	0.10156699999999999	0.230649
	GO:0051443	positive regulation of ubiquitin-protein transferase activity	biological_process	biological regulation	1	113	78	81334	0.0128205	0.102816	0.23193470000000002
	GO:0060711	labyrinthine layer development	biological_process	developmental process	1	113	78	81334	0.0128205	0.102816	0.23193470000000002
	GO:0001522	pseudouridine synthesis	biological_process	cellular process	1	113	79	81334	0.0126582	0.104064	0.23319949999999998
	GO:0090557	establishment of endothelial intestinal barrier	biological_process	cellular process	1	113	79	81334	0.0126582	0.104064	0.23319949999999998
	GO:0015908	fatty acid transport	biological_process	localization	1	113	80	81334	0.0125	0.10530999999999999	0.235215
	GO:0051090	regulation of DNA-binding transcription factor activity	biological_process	cellular process	1	113	81	81334	0.0123457	0.10655430000000002	0.236439
	GO:0071470	cellular response to osmotic stress	biological_process	response to stimulus	1	113	81	81334	0.0123457	0.10655430000000002	0.236439
	GO:0033147	negative regulation of intracellular estrogen receptor signaling pathway	biological_process	biological regulation	1	113	82	81334	0.0121951	0.10779680000000001	0.23729360000000002
	GO:0071514	genetic imprinting	biological_process	biological regulation	1	113	82	81334	0.0121951	0.10779680000000001	0.23729360000000002
	GO:0071346	cellular response to interferon-gamma	biological_process	cellular process	2	113	402	81334	0.00497512	0.107988	0.23729360000000002
	GO:0048167	regulation of synaptic plasticity	biological_process	biological regulation	2	113	404	81334	0.0049505	0.108877	0.23806
	GO:0032483	regulation of Rab protein signal transduction	biological_process	biological regulation	1	113	83	81334	0.0120482	0.109038	0.23806
	GO:0008610	lipid biosynthetic process	biological_process	metabolic process	1	113	84	81334	0.0119048	0.110277	0.23922649999999998
	GO:0042532	negative regulation of tyrosine phosphorylation of STAT protein	biological_process	biological regulation	1	113	84	81334	0.0119048	0.110277	0.23922649999999998
	GO:0001932	regulation of protein phosphorylation	biological_process	biological regulation	2	113	409	81334	0.00488998	0.11110739999999998	0.23961420000000003
	GO:0000712	resolution of meiotic recombination intermediates	biological_process	cellular process	1	113	85	81334	0.0117647	0.111514	0.23961420000000003
	GO:0098761	cellular response to interleukin-7	biological_process	cellular process	1	113	85	81334	0.0117647	0.111514	0.23961420000000003
	GO:0045198	establishment of epithelial cell apical/basal polarity	biological_process	cellular process	1	113	86	81334	0.0116279	0.11274980000000001	0.240746
	GO:0070935	3'-UTR-mediated mRNA stabilization	biological_process	cellular process	1	113	86	81334	0.0116279	0.11274980000000001	0.240746
	GO:0019432	triglyceride biosynthetic process	biological_process	metabolic process	1	113	87	81334	0.0114943	0.113984	0.241456
	GO:0060396	growth hormone receptor signaling pathway	biological_process	biological regulation	1	113	87	81334	0.0114943	0.113984	0.241456
	GO:0008284	positive regulation of cell proliferation	biological_process	cell proliferation	6	113	2380	81334	0.00252101	0.114721	0.241456
	GO:0006446	regulation of translational initiation	biological_process	metabolic process	1	113	88	81334	0.0113636	0.115216	0.241456
	GO:0031113	regulation of microtubule polymerization	biological_process	cellular component organization or biogenesis	1	113	88	81334	0.0113636	0.115216	0.241456
	GO:0032757	positive regulation of interleukin-8 production	biological_process	multicellular organismal process	1	113	88	81334	0.0113636	0.115216	0.241456
	GO:0061333	renal tubule morphogenesis	biological_process	developmental process	1	113	89	81334	0.011236	0.11644669999999999	0.24328400000000003
	GO:0000245	spliceosomal complex assembly	biological_process	metabolic process	1	113	90	81334	0.0111111	0.117676	0.24360279999999998
	GO:0006883	cellular sodium ion homeostasis	biological_process	biological regulation	1	113	90	81334	0.0111111	0.117676	0.24360279999999998
	GO:0048489	synaptic vesicle transport	biological_process	localization	1	113	90	81334	0.0111111	0.117676	0.24360279999999998
	GO:0042060	wound healing	biological_process	response to stimulus	2	113	425	81334	0.00470588	0.118325	0.244203
	GO:0071560	cellular response to transforming growth factor beta stimulus	biological_process	response to stimulus	2	113	428	81334	0.0046729	0.119691	0.246274
	GO:0070588	calcium ion transmembrane transport	biological_process	localization	3	113	866	81334	0.0034642	0.12014549999999999	0.246462
	GO:0045892	negative regulation of transcription, DNA-templated	biological_process	cellular process	8	113	3548	81334	0.00225479	0.12122730000000001	0.24670079999999997
	GO:0018026	peptidyl-lysine monomethylation	biological_process	cellular process	1	113	93	81334	0.010752688172043001	0.12135209999999999	0.24670079999999997
	GO:0070498	interleukin-1-mediated signaling pathway	biological_process	biological regulation	1	113	93	81334	0.010752688172043001	0.12135209999999999	0.24670079999999997
	GO:0070374	positive regulation of ERK1 and ERK2 cascade	biological_process	regulation of biological process	3	113	873	81334	0.00343643	0.122264	0.24781309999999998
	GO:0001568	blood vessel development	biological_process	developmental process	2	113	440	81334	0.00454545	0.125196	0.253
	GO:0061028	establishment of endothelial barrier	biological_process	cellular process	1	113	97	81334	0.0103093	0.12623	0.253581
	GO:1901985	positive regulation of protein acetylation	biological_process	biological regulation	1	113	97	81334	0.0103093	0.12623	0.253581
	GO:0001829	trophectodermal cell differentiation	biological_process	cellular process	1	113	98	81334	0.0102041	0.12744589999999997	0.255268
	GO:1903672	positive regulation of sprouting angiogenesis	biological_process	biological regulation	1	113	99	81334	0.010101	0.12866	0.256664
	GO:0007612	learning	biological_process	multicellular organismal process	2	113	448	81334	0.00446429	0.128899	0.256664
	GO:0030644	cellular chloride ion homeostasis	biological_process	biological regulation	1	113	100	81334	0.01	0.12987169999999998	0.25784470000000004
	GO:1904355	positive regulation of telomere capping	biological_process	biological regulation	1	113	101	81334	0.00990099	0.131082	0.25948910000000003
	GO:0006397	mRNA processing	biological_process	cellular process	5	113	1932	81334	0.00258799	0.13225770000000003	0.260364
	GO:1903204	negative regulation of oxidative stress-induced neuron death	biological_process	biological regulation	1	113	102	81334	0.00980392	0.132291	0.260364
	GO:0051260	protein homooligomerization	biological_process	cellular component organization or biogenesis	2	113	457	81334	0.00437637	0.133095	0.26119
	GO:0038180	nerve growth factor signaling pathway	biological_process	biological regulation	1	113	104	81334	0.00961538	0.134703	0.262073
	GO:0072102	glomerulus morphogenesis	biological_process	developmental process	1	113	104	81334	0.00961538	0.134703	0.262073
	GO:0097194	execution phase of apoptosis	biological_process	cellular process	1	113	104	81334	0.00961538	0.134703	0.262073
	GO:0071356	cellular response to tumor necrosis factor	biological_process	cellular process	2	113	462	81334	0.004329	0.13544029999999999	0.262754
	GO:0007141	male meiosis I	biological_process	cellular component organization or biogenesis	1	113	105	81334	0.00952381	0.135907	0.26290840000000004
	GO:0010457	centriole-centriole cohesion	biological_process	cellular component organization or biogenesis	1	113	106	81334	0.00943396	0.137109	0.263731
	GO:0090303	positive regulation of wound healing	biological_process	positive regulation of biological process	1	113	106	81334	0.00943396	0.137109	0.263731
	GO:0019217	regulation of fatty acid metabolic process	biological_process	biological regulation	1	113	107	81334	0.00934579	0.13831	0.264541
	GO:0060134	prepulse inhibition	biological_process	biological regulation	1	113	107	81334	0.00934579	0.13831	0.264541
	GO:0006928	movement of cell or subcellular component	biological_process	cellular process	1	113	110	81334	0.00909091	0.141901	0.267641
	GO:0010960	magnesium ion homeostasis	biological_process	biological regulation	1	113	110	81334	0.00909091	0.141901	0.267641
	GO:0032418	lysosome localization	biological_process	localization	1	113	110	81334	0.00909091	0.141901	0.267641
	GO:0051983	regulation of chromosome segregation	biological_process	cellular process	1	113	110	81334	0.00909091	0.141901	0.267641
	GO:0060292	long-term synaptic depression	biological_process	biological regulation	1	113	110	81334	0.00909091	0.141901	0.267641
	GO:0007420	brain development	biological_process	developmental process	4	113	1446	81334	0.00276625	0.142749	0.267662
	GO:0003351	epithelial cilium movement	biological_process	cellular process	1	113	111	81334	0.00900901	0.14309460000000002	0.267662
	GO:0045088	regulation of innate immune response	biological_process	response to stimulus	1	113	111	81334	0.00900901	0.14309460000000002	0.267662
	GO:0001944	vasculature development	biological_process	developmental process	1	113	112	81334	0.00892857	0.14428670000000002	0.26841279999999995
	GO:0090141	positive regulation of mitochondrial fission	biological_process	cellular component organization or biogenesis	1	113	112	81334	0.00892857	0.14428670000000002	0.26841279999999995
	GO:0045216	cell-cell junction organization	biological_process	cellular component organization or biogenesis	1	113	113	81334	0.00884956	0.14547720000000003	0.26915209999999995
	GO:0048708	astrocyte differentiation	biological_process	cellular process	1	113	113	81334	0.00884956	0.14547720000000003	0.26915209999999995
	GO:0003279	cardiac septum development	biological_process	developmental process	1	113	114	81334	0.00877193	0.146666	0.26915209999999995
	GO:0051298	centrosome duplication	biological_process	cellular component organization or biogenesis	1	113	114	81334	0.00877193	0.146666	0.26915209999999995
	GO:0060996	dendritic spine development	biological_process	cellular component organization or biogenesis	1	113	114	81334	0.00877193	0.146666	0.26915209999999995
	GO:0045766	positive regulation of angiogenesis	biological_process	multicellular organismal process	2	113	489	81334	0.00408998	0.148258	0.271307
	GO:0034504	protein localization to nucleus	biological_process	localization	1	113	116	81334	0.00862069	0.149039	0.271307
	GO:0045762	positive regulation of adenylate cyclase activity	biological_process	biological regulation	1	113	116	81334	0.00862069	0.149039	0.271307
	GO:0040029	regulation of gene expression, epigenetic	biological_process	biological regulation	1	113	117	81334	0.00854701	0.150223	0.272731
	GO:0010801	negative regulation of peptidyl-threonine phosphorylation	biological_process	regulation of biological process	1	113	119	81334	0.00840336	0.152586	0.273315
	GO:0018095	protein polyglutamylation	biological_process	cellular process	1	113	119	81334	0.00840336	0.152586	0.273315
	GO:0061157	mRNA destabilization	biological_process	biological regulation	1	113	119	81334	0.00840336	0.152586	0.273315
	GO:2000036	regulation of stem cell population maintenance	biological_process	biological regulation	1	113	119	81334	0.00840336	0.152586	0.273315
	GO:0032092	positive regulation of protein binding	biological_process	biological regulation	2	113	500	81334	0.004	0.15354920000000002	0.273315
	GO:0032259	methylation	biological_process	metabolic process	3	113	972	81334	0.00308642	0.15361660000000002	0.273315
	GO:0031297	replication fork processing	biological_process	metabolic process	1	113	120	81334	0.00833333	0.15376489999999998	0.273315
	GO:0070050	neuron cellular homeostasis	biological_process	biological regulation	1	113	120	81334	0.00833333	0.15376489999999998	0.273315
	GO:2000811	negative regulation of anoikis	biological_process	cellular process	1	113	121	81334	0.00826446	0.154942	0.274622
	GO:0045667	regulation of osteoblast differentiation	biological_process	biological regulation	1	113	122	81334	0.00819672	0.156118	0.274622
	GO:0060252	positive regulation of glial cell proliferation	biological_process	biological regulation	1	113	122	81334	0.00819672	0.156118	0.274622
	GO:2000042	negative regulation of double-strand break repair via homologous recombination	biological_process	cellular process	1	113	122	81334	0.00819672	0.156118	0.274622
	GO:0015031	protein transport	biological_process	localization	6	113	2616	81334	0.00229358	0.15738	0.276127
	GO:0042832	defense response to protozoan	biological_process	response to stimulus	1	113	127	81334	0.00787402	0.161973	0.28227199999999997
	GO:0050684	regulation of mRNA processing	biological_process	biological regulation	1	113	127	81334	0.00787402	0.161973	0.28227199999999997
	GO:0008380	RNA splicing	biological_process	cellular process	4	113	1521	81334	0.00262985	0.16212970000000002	0.28227199999999997
	GO:0002682	regulation of immune system process	biological_process	biological regulation	1	113	128	81334	0.0078125	0.163139	0.28258
	GO:0043950	positive regulation of cAMP-mediated signaling	biological_process	biological regulation	1	113	128	81334	0.0078125	0.163139	0.28258
	GO:0001702	gastrulation with mouth forming second	biological_process	developmental process	1	113	130	81334	0.00769231	0.165466	0.285882
	GO:0010592	positive regulation of lamellipodium assembly	biological_process	biological regulation	1	113	131	81334	0.00763359	0.166628	0.286431
	GO:0071498	cellular response to fluid shear stress	biological_process	cellular process	1	113	131	81334	0.00763359	0.166628	0.286431
	GO:0048172	regulation of short-term neuronal synaptic plasticity	biological_process	biological regulation	1	113	133	81334	0.0075188	0.168946	0.287734
	GO:0048565	digestive tract development	biological_process	developmental process	1	113	133	81334	0.0075188	0.168946	0.287734
	GO:2000251	positive regulation of actin cytoskeleton reorganization	biological_process	cellular component organization or biogenesis	1	113	133	81334	0.0075188	0.168946	0.287734
	GO:0010468	regulation of gene expression	biological_process	biological regulation	5	113	2102	81334	0.00237869	0.169081	0.287734
	GO:0046677	response to antibiotic	biological_process	response to stimulus	1	113	134	81334	0.00746269	0.170102	0.288028
	GO:0090023	positive regulation of neutrophil chemotaxis	biological_process	immune system process	1	113	134	81334	0.00746269	0.170102	0.288028
	GO:0014902	myotube differentiation	biological_process	cellular process	1	113	136	81334	0.00735294	0.17241	0.291211
	GO:0032212	positive regulation of telomere maintenance via telomerase	biological_process	biological regulation	1	113	140	81334	0.00714286	0.17700770000000002	0.29749559999999997
	GO:0099509	regulation of presynaptic cytosolic calcium ion concentration	biological_process	biological regulation	1	113	140	81334	0.00714286	0.17700770000000002	0.29749559999999997
	GO:0045746	negative regulation of Notch signaling pathway	biological_process	biological regulation	1	113	142	81334	0.00704225	0.179297	0.30029
	GO:0001707	mesoderm formation	biological_process	developmental process	1	113	143	81334	0.00699301	0.18043910000000002	0.30029
	GO:0046621	negative regulation of organ growth	biological_process	biological regulation	1	113	143	81334	0.00699301	0.18043910000000002	0.30029
	GO:0060998	regulation of dendritic spine development	biological_process	biological regulation	1	113	143	81334	0.00699301	0.18043910000000002	0.30029
	GO:0050708	regulation of protein secretion	biological_process	biological regulation	1	113	145	81334	0.00689655	0.182719	0.30300609999999994
	GO:0030041	actin filament polymerization	biological_process	cellular component organization or biogenesis	1	113	146	81334	0.00684932	0.18385639999999998	0.30300609999999994
	GO:0043409	negative regulation of MAPK cascade	biological_process	cellular process	1	113	146	81334	0.00684932	0.18385639999999998	0.30300609999999994
	GO:1902895	positive regulation of pri-miRNA transcription by RNA polymerase II	biological_process	biological regulation	1	113	146	81334	0.00684932	0.18385639999999998	0.30300609999999994
	GO:0006351	transcription, DNA-templated	biological_process	metabolic process	2	113	564	81334	0.0035461	0.184992	0.304139
	GO:0090305	nucleic acid phosphodiester bond hydrolysis	biological_process	cellular process	2	113	566	81334	0.00353357	0.18599	0.30418470000000003
	GO:1900087	positive regulation of G1/S transition of mitotic cell cycle	biological_process	cellular process	1	113	148	81334	0.00675676	0.186127	0.30418470000000003
	GO:0007097	nuclear migration	biological_process	localization	1	113	149	81334	0.00671141	0.187259	0.30418470000000003
	GO:0043044	ATP-dependent chromatin remodeling	biological_process	cellular component organization or biogenesis	1	113	149	81334	0.00671141	0.187259	0.30418470000000003
	GO:2001224	positive regulation of neuron migration	biological_process	biological regulation	1	113	149	81334	0.00671141	0.187259	0.30418470000000003
	GO:0046488	phosphatidylinositol metabolic process	biological_process	cellular process	1	113	150	81334	0.00666667	0.18839070000000002	0.305292
	GO:0007140	male meiotic nuclear division	biological_process	cellular component organization or biogenesis	1	113	152	81334	0.00657895	0.190648	0.307483
	GO:0071539	protein localization to centrosome	biological_process	localization	1	113	152	81334	0.00657895	0.190648	0.307483
	GO:0021591	ventricular system development	biological_process	developmental process	1	113	153	81334	0.00653595	0.191775	0.307838
	GO:0046426	negative regulation of JAK-STAT cascade	biological_process	cellular process	1	113	153	81334	0.00653595	0.191775	0.307838
	GO:0030099	myeloid cell differentiation	biological_process	developmental process	1	113	154	81334	0.00649351	0.1929	0.308913
	GO:0007098	centrosome cycle	biological_process	cellular process	1	113	156	81334	0.00641026	0.195145	0.311366
	GO:0001676	long-chain fatty acid metabolic process	biological_process	metabolic process	1	113	157	81334	0.00636943	0.196266	0.311366
	GO:0006471	protein ADP-ribosylation	biological_process	cellular process	1	113	157	81334	0.00636943	0.196266	0.311366
	GO:0072583	clathrin-dependent endocytosis	biological_process	localization	1	113	157	81334	0.00636943	0.196266	0.311366
	GO:0006367	transcription initiation from RNA polymerase II promoter	biological_process	metabolic process	1	113	159	81334	0.00628931	0.198502	0.312721
	GO:0007020	microtubule nucleation	biological_process	cellular component organization or biogenesis	1	113	159	81334	0.00628931	0.198502	0.312721
	GO:0043542	endothelial cell migration	biological_process	locomotion	1	113	159	81334	0.00628931	0.198502	0.312721
	GO:0030890	positive regulation of B cell proliferation	biological_process	cell proliferation	1	113	160	81334	0.00625	0.199618	0.31302620000000003
	GO:0098974	postsynaptic actin cytoskeleton organization	biological_process	cellular component organization or biogenesis	1	113	160	81334	0.00625	0.199618	0.31302620000000003
	GO:0071897	DNA biosynthetic process	biological_process	cellular process	1	113	161	81334	0.00621118	0.200732	0.313621
	GO:0031110	regulation of microtubule polymerization or depolymerization	biological_process	biological regulation	1	113	162	81334	0.00617284	0.20184449999999998	0.313621
	GO:0050771	negative regulation of axonogenesis	biological_process	biological regulation	1	113	162	81334	0.00617284	0.20184449999999998	0.313621
	GO:0051973	positive regulation of telomerase activity	biological_process	biological regulation	1	113	162	81334	0.00617284	0.20184449999999998	0.313621
	GO:0043066	negative regulation of apoptotic process	biological_process	cellular process	5	113	2249	81334	0.00222321	0.20381129999999997	0.315627
	GO:0051567	histone H3-K9 methylation	biological_process	cellular component organization or biogenesis	1	113	164	81334	0.00609756	0.204065	0.315627
	GO:0007249	I-kappaB kinase/NF-kappaB signaling	biological_process	cellular process	1	113	165	81334	0.00606061	0.205173	0.31662
	GO:0000266	mitochondrial fission	biological_process	cellular component organization or biogenesis	1	113	166	81334	0.0060241	0.20628	0.317605
	GO:0007613	memory	biological_process	multicellular organismal process	2	113	609	81334	0.00328407	0.207614	0.318936
	GO:0030154	cell differentiation	biological_process	cellular process	10	113	5345	81334	0.00187091	0.20889749999999999	0.319802
	GO:0051493	regulation of cytoskeleton organization	biological_process	biological regulation	1	113	169	81334	0.00591716	0.20959	0.319802
	GO:0097755	positive regulation of blood vessel diameter	biological_process	multicellular organismal process	1	113	169	81334	0.00591716	0.20959	0.319802
	GO:0015698	inorganic anion transport	biological_process	localization	1	113	170	81334	0.00588235	0.210691	0.320042
	GO:0044782	cilium organization	biological_process	cellular component organization or biogenesis	1	113	170	81334	0.00588235	0.210691	0.320042
	GO:0030036	actin cytoskeleton organization	biological_process	cellular component organization or biogenesis	3	113	1142	81334	0.00262697	0.21235140000000002	0.32184509999999994
	GO:0043122	regulation of I-kappaB kinase/NF-kappaB signaling	biological_process	biological regulation	1	113	172	81334	0.00581395	0.21288690000000002	0.321938
	GO:0007254	JNK cascade	biological_process	biological regulation	1	113	174	81334	0.00574713	0.21507710000000002	0.32380790000000004
	GO:0046676	negative regulation of insulin secretion	biological_process	regulation of biological process	1	113	174	81334	0.00574713	0.21507710000000002	0.32380790000000004
	GO:0006611	protein export from nucleus	biological_process	localization	1	113	175	81334	0.00571429	0.21616999999999997	0.324733
	GO:0043507	positive regulation of JUN kinase activity	biological_process	biological regulation	1	113	176	81334	0.00568182	0.217261	0.325652
	GO:1902017	regulation of cilium assembly	biological_process	biological regulation	1	113	177	81334	0.00564972	0.21835120000000002	0.32656490000000005
	GO:0016055	Wnt signaling pathway	biological_process	biological regulation	3	113	1163	81334	0.00257954	0.21993289999999996	0.328086
	GO:0019933	cAMP-mediated signaling	biological_process	biological regulation	1	113	179	81334	0.00558659	0.220526	0.328086
	GO:1990830	cellular response to leukemia inhibitory factor	biological_process	response to stimulus	2	113	635	81334	0.00314961	0.220818	0.328086
	GO:0007264	small GTPase mediated signal transduction	biological_process	cellular process	2	113	643	81334	0.00311042	0.22489539999999997	0.33341479999999996
	GO:0045880	positive regulation of smoothened signaling pathway	biological_process	biological regulation	1	113	184	81334	0.00543478	0.22593809999999998	0.333504
	GO:2001244	positive regulation of intrinsic apoptotic signaling pathway	biological_process	positive regulation of biological process	1	113	184	81334	0.00543478	0.22593809999999998	0.333504
	GO:0007286	spermatid development	biological_process	cellular process	2	113	651	81334	0.0030722	0.22897889999999999	0.33725959999999994
	GO:0007409	axonogenesis	biological_process	cellular process	2	113	653	81334	0.00306279	0.230001	0.338031
	GO:0032465	regulation of cytokinesis	biological_process	cellular process	1	113	189	81334	0.00529101	0.231313	0.339225
	GO:1900273	positive regulation of long-term synaptic potentiation	biological_process	biological regulation	1	113	190	81334	0.00526316	0.232383	0.34006
	GO:0006487	protein N-linked glycosylation	biological_process	cellular process	1	113	192	81334	0.00520833	0.23451950000000002	0.342449
	GO:0045995	regulation of embryonic development	biological_process	biological regulation	1	113	193	81334	0.00518135	0.235586	0.343267
	GO:0045071	negative regulation of viral genome replication	biological_process	biological regulation	1	113	194	81334	0.00515464	0.23665010000000003	0.343345
	GO:0050770	regulation of axonogenesis	biological_process	biological regulation	1	113	194	81334	0.00515464	0.23665010000000003	0.343345
	GO:0022604	regulation of cell morphogenesis	biological_process	biological regulation	1	113	195	81334	0.00512821	0.237713	0.34342
	GO:0097009	energy homeostasis	biological_process	multicellular organismal process	1	113	195	81334	0.00512821	0.237713	0.34342
	GO:0001964	startle response	biological_process	multicellular organismal process	1	113	198	81334	0.00505051	0.240894	0.347064
	GO:0009617	response to bacterium	biological_process	response to stimulus	2	113	675	81334	0.00296296	0.24125839999999998	0.347064
	GO:0017157	regulation of exocytosis	biological_process	cellular process	1	113	199	81334	0.00502513	0.241951	0.34732470000000004
	GO:0030968	endoplasmic reticulum unfolded protein response	biological_process	cellular process	1	113	200	81334	0.005	0.24300660000000002	0.347371
	GO:0051893	regulation of focal adhesion assembly	biological_process	biological regulation	1	113	200	81334	0.005	0.24300660000000002	0.347371
	GO:0008285	negative regulation of cell proliferation	biological_process	cell proliferation	4	113	1808	81334	0.00221239	0.24370419999999998	0.347416
	GO:0007173	epidermal growth factor receptor signaling pathway	biological_process	biological regulation	1	113	201	81334	0.00497512	0.244061	0.347416
	GO:0045666	positive regulation of neuron differentiation	biological_process	developmental process	2	113	689	81334	0.00290276	0.24843679999999999	0.352671
	GO:0006811	ion transport	biological_process	localization	6	113	3043	81334	0.00197174	0.248844	0.352671
	GO:0040014	regulation of multicellular organism growth	biological_process	biological regulation	1	113	206	81334	0.00485437	0.249311	0.352671
	GO:0050806	positive regulation of synaptic transmission	biological_process	cellular process	1	113	207	81334	0.00483092	0.25035630000000003	0.353414
	GO:0090307	mitotic spindle assembly	biological_process	cellular component organization or biogenesis	1	113	209	81334	0.00478469	0.25244310000000003	0.355611
	GO:0010613	positive regulation of cardiac muscle hypertrophy	biological_process	biological regulation	1	113	210	81334	0.0047619	0.253484	0.355611
	GO:0046329	negative regulation of JNK cascade	biological_process	cellular process	1	113	210	81334	0.0047619	0.253484	0.355611
	GO:0045787	positive regulation of cell cycle	biological_process	biological regulation	1	113	211	81334	0.00473934	0.254524	0.35633400000000004
	GO:0050767	regulation of neurogenesis	biological_process	biological regulation	1	113	212	81334	0.00471698	0.255563	0.35705159999999997
	GO:0048863	stem cell differentiation	biological_process	cellular process	1	113	213	81334	0.00469484	0.2566	0.357739
	GO:0030282	bone mineralization	biological_process	developmental process	1	113	214	81334	0.0046729	0.257635	0.357739
	GO:0045597	positive regulation of cell differentiation	biological_process	biological regulation	1	113	214	81334	0.0046729	0.257635	0.357739
	GO:0032729	positive regulation of interferon-gamma production	biological_process	multicellular organismal process	1	113	217	81334	0.00460829	0.26073320000000005	0.360566
	GO:0034644	cellular response to UV	biological_process	cellular process	1	113	217	81334	0.00460829	0.26073320000000005	0.360566
	GO:0007257	activation of JUN kinase activity	biological_process	metabolic process	1	113	219	81334	0.00456621	0.262792	0.36182929999999996
	GO:0006413	translational initiation	biological_process	metabolic process	1	113	220	81334	0.00454545	0.263819	0.36182929999999996
	GO:0045596	negative regulation of cell differentiation	biological_process	biological regulation	1	113	220	81334	0.00454545	0.263819	0.36182929999999996
	GO:0060976	coronary vasculature development	biological_process	developmental process	1	113	220	81334	0.00454545	0.263819	0.36182929999999996
	GO:0000723	telomere maintenance	biological_process	biological regulation	1	113	221	81334	0.00452489	0.26484409999999997	0.36182929999999996
	GO:1905606	regulation of presynapse assembly	biological_process	cellular component organization or biogenesis	1	113	221	81334	0.00452489	0.26484409999999997	0.36182929999999996
	GO:0006887	exocytosis	biological_process	cellular process	2	113	723	81334	0.00276625	0.265896	0.362537
	GO:0051402	neuron apoptotic process	biological_process	cellular process	1	113	224	81334	0.00446429	0.267912	0.3645
	GO:0016567	protein ubiquitination	biological_process	metabolic process	5	113	2502	81334	0.0019984	0.26840949999999997	0.3645
	GO:0032760	positive regulation of tumor necrosis factor production	biological_process	biological regulation	1	113	227	81334	0.00440529	0.270968	0.36642220000000003
	GO:0051301	cell division	biological_process	cellular process	4	113	1898	81334	0.00210748	0.271047	0.36642220000000003
	GO:0001817	regulation of cytokine production	biological_process	biological regulation	1	113	228	81334	0.00438596	0.271983	0.36642220000000003
	GO:0055088	lipid homeostasis	biological_process	biological regulation	1	113	228	81334	0.00438596	0.271983	0.36642220000000003
	GO:0032024	positive regulation of insulin secretion	biological_process	biological regulation	1	113	230	81334	0.00434783	0.274011	0.368324
	GO:0007009	plasma membrane organization	biological_process	cellular component organization or biogenesis	1	113	231	81334	0.004329	0.275022	0.368324
	GO:0007265	Ras protein signal transduction	biological_process	biological regulation	1	113	231	81334	0.004329	0.275022	0.368324
	GO:0009411	response to UV	biological_process	response to stimulus	1	113	232	81334	0.00431034	0.276032	0.36894879999999997
	GO:0031146	SCF-dependent proteasomal ubiquitin-dependent protein catabolic process	biological_process	cellular process	1	113	233	81334	0.00429185	0.277041	0.36957
	GO:0018108	peptidyl-tyrosine phosphorylation	biological_process	metabolic process	2	113	752	81334	0.00265957	0.28079190000000004	0.37260959999999993
	GO:0006464	cellular protein modification process	biological_process	cellular process	1	113	237	81334	0.00421941	0.281062	0.37260959999999993
	GO:0038083	peptidyl-tyrosine autophosphorylation	biological_process	metabolic process	1	113	237	81334	0.00421941	0.281062	0.37260959999999993
	GO:0006886	intracellular protein transport	biological_process	localization	3	113	1330	81334	0.00225564	0.281836	0.37260959999999993
	GO:0030178	negative regulation of Wnt signaling pathway	biological_process	biological regulation	1	113	238	81334	0.00420168	0.282064	0.37260959999999993
	GO:0006334	nucleosome assembly	biological_process	cellular component organization or biogenesis	1	113	239	81334	0.0041841	0.283064	0.373073
	GO:0006511	ubiquitin-dependent protein catabolic process	biological_process	cellular process	3	113	1335	81334	0.00224719	0.283721	0.373073
	GO:0046854	phosphatidylinositol phosphorylation	biological_process	cellular process	1	113	240	81334	0.00416667	0.284063	0.373073
	GO:0060325	face morphogenesis	biological_process	developmental process	1	113	243	81334	0.00411523	0.287052	0.376271
	GO:0051480	regulation of cytosolic calcium ion concentration	biological_process	biological regulation	1	113	244	81334	0.00409836	0.288045	0.376845
	GO:0040018	positive regulation of multicellular organism growth	biological_process	biological regulation	1	113	245	81334	0.00408163	0.289038	0.377416
	GO:0010942	positive regulation of cell death	biological_process	cellular process	1	113	248	81334	0.00403226	0.292006	0.38056009999999996
	GO:0043666	regulation of phosphoprotein phosphatase activity	biological_process	biological regulation	1	113	254	81334	0.00393701	0.297905	0.38750490000000004
	GO:0006396	RNA processing	biological_process	cellular process	1	113	256	81334	0.00390625	0.299861	0.38782
	GO:0042254	ribosome biogenesis	biological_process	cellular component organization or biogenesis	1	113	256	81334	0.00390625	0.299861	0.38782
	GO:0048013	ephrin receptor signaling pathway	biological_process	regulation of biological process	1	113	256	81334	0.00390625	0.299861	0.38782
	GO:0009566	fertilization	biological_process	multi-organism process	1	113	258	81334	0.00387597	0.301811	0.38960009999999995
	GO:0030838	positive regulation of actin filament polymerization	biological_process	biological regulation	1	113	261	81334	0.00383142	0.304726	0.392617
	GO:0070830	bicellular tight junction assembly	biological_process	cellular component organization or biogenesis	1	113	262	81334	0.00381679	0.305695	0.392876
	GO:0031648	protein destabilization	biological_process	biological regulation	1	113	263	81334	0.00380228	0.30666309999999997	0.392876
	GO:0071320	cellular response to cAMP	biological_process	cellular process	1	113	263	81334	0.00380228	0.30666309999999997	0.392876
	GO:1990090	cellular response to nerve growth factor stimulus	biological_process	cellular process	1	113	268	81334	0.00373134	0.31148170000000003	0.39829770000000003
	GO:0001938	positive regulation of endothelial cell proliferation	biological_process	cell proliferation	1	113	271	81334	0.00369004	0.314357	0.39971609999999996
	GO:0030517	negative regulation of axon extension	biological_process	biological regulation	1	113	271	81334	0.00369004	0.314357	0.39971609999999996
	GO:0051491	positive regulation of filopodium assembly	biological_process	biological regulation	1	113	271	81334	0.00369004	0.314357	0.39971609999999996
	GO:0071230	cellular response to amino acid stimulus	biological_process	cellular process	1	113	278	81334	0.00359712	0.32102	0.407425
	GO:0043086	negative regulation of catalytic activity	biological_process	biological regulation	1	113	282	81334	0.0035461	0.324798	0.411452
	GO:0050714	positive regulation of protein secretion	biological_process	biological regulation	1	113	283	81334	0.00353357	0.32574	0.411876
	GO:0007163	establishment or maintenance of cell polarity	biological_process	cellular process	1	113	285	81334	0.00350877	0.327618	0.413481
	GO:0001764	neuron migration	biological_process	cellular process	2	113	847	81334	0.00236128	0.32933490000000004	0.414713
	GO:0007015	actin filament organization	biological_process	cellular component organization or biogenesis	2	113	848	81334	0.00235849	0.32984209999999997	0.414713
	GO:0001662	behavioral fear response	biological_process	multicellular organismal process	1	113	288	81334	0.00347222	0.330427	0.414713
	GO:0050821	protein stabilization	biological_process	biological regulation	2	113	852	81334	0.00234742	0.33187	0.41575619999999996
	GO:0048146	positive regulation of fibroblast proliferation	biological_process	cell proliferation	1	113	296	81334	0.00337838	0.337859	0.421521
	GO:0000209	protein polyubiquitination	biological_process	cellular process	2	113	864	81334	0.00231481	0.33794409999999997	0.421521
	GO:0042475	odontogenesis of dentin-containing tooth	biological_process	developmental process	1	113	297	81334	0.003367	0.338782	0.421521
	GO:0006470	protein dephosphorylation	biological_process	metabolic process	2	113	866	81334	0.00230947	0.33895490000000006	0.421521
	GO:0050766	positive regulation of phagocytosis	biological_process	cellular component organization or biogenesis	1	113	301	81334	0.00332226	0.342463	0.425105
	GO:0014911	positive regulation of smooth muscle cell migration	biological_process	biological regulation	1	113	304	81334	0.00328947	0.34521	0.42773279999999997
	GO:0070509	calcium ion import	biological_process	localization	1	113	305	81334	0.00327869	0.34612309999999996	0.428083
	GO:1903078	positive regulation of protein localization to plasma membrane	biological_process	biological regulation	1	113	309	81334	0.00323625	0.349763	0.431798
	GO:0051924	regulation of calcium ion transport	biological_process	localization	1	113	311	81334	0.00321543	0.351575	0.43201
	GO:0061003	positive regulation of dendritic spine morphogenesis	biological_process	biological regulation	1	113	311	81334	0.00321543	0.351575	0.43201
	GO:0007275	multicellular organism development	biological_process	multicellular organismal process	9	113	5481	81334	0.00164204	0.351878	0.43201
	GO:0043085	positive regulation of catalytic activity	biological_process	biological regulation	1	113	312	81334	0.00320513	0.35247979999999995	0.43201
	GO:0006469	negative regulation of protein kinase activity	biological_process	biological regulation	1	113	313	81334	0.00319489	0.353383	0.4323369000000001
	GO:0006376	mRNA splice site selection	biological_process	cellular component organization or biogenesis	1	113	316	81334	0.00316456	0.356085	0.43485870000000004
	GO:0070507	regulation of microtubule cytoskeleton organization	biological_process	biological regulation	1	113	317	81334	0.00315457	0.356983	0.43517290000000003
	GO:0043161	proteasome-mediated ubiquitin-dependent protein catabolic process	biological_process	cellular process	2	113	907	81334	0.00220507	0.359568	0.43687950000000003
	GO:0070936	protein K48-linked ubiquitination	biological_process	cellular process	1	113	320	81334	0.003125	0.35967	0.43687950000000003
	GO:0035690	cellular response to drug	biological_process	response to stimulus	1	113	322	81334	0.00310559	0.361455	0.438264
	GO:0031175	neuron projection development	biological_process	cellular component organization or biogenesis	2	113	919	81334	0.00217628	0.36555920000000003	0.440697
	GO:0042981	regulation of apoptotic process	biological_process	cellular process	2	113	919	81334	0.00217628	0.36555920000000003	0.440697
	GO:0007218	neuropeptide signaling pathway	biological_process	biological regulation	1	113	327	81334	0.0030581	0.365896	0.440697
	GO:0030030	cell projection organization	biological_process	cellular process	2	113	920	81334	0.00217391	0.366057	0.440697
	GO:0006302	double-strand break repair	biological_process	cellular process	1	113	328	81334	0.00304878	0.36678	0.44078549999999994
	GO:0006412	translation	biological_process	metabolic process	2	113	925	81334	0.00216216	0.368547	0.44139129999999993
	GO:0010923	negative regulation of phosphatase activity	biological_process	biological regulation	1	113	331	81334	0.00302115	0.36942659999999994	0.44139129999999993
	GO:0050775	positive regulation of dendrite morphogenesis	biological_process	biological regulation	1	113	332	81334	0.00301205	0.370306	0.44139129999999993
	GO:0051496	positive regulation of stress fiber assembly	biological_process	biological regulation	1	113	332	81334	0.00301205	0.370306	0.44139129999999993
	GO:0032436	positive regulation of proteasomal ubiquitin-dependent protein catabolic process	biological_process	biological regulation	1	113	333	81334	0.003003	0.37118470000000003	0.44139129999999993
	GO:0050830	defense response to Gram-positive bacterium	biological_process	multi-organism process	1	113	333	81334	0.003003	0.37118470000000003	0.44139129999999993
	GO:0050790	regulation of catalytic activity	biological_process	biological regulation	1	113	340	81334	0.00294118	0.3773	0.447879
	GO:0006821	chloride transport	biological_process	localization	1	113	349	81334	0.00286533	0.385076	0.45631130000000003
	GO:1902600	proton transmembrane transport	biological_process	localization	1	113	353	81334	0.00283286	0.388501	0.45956779999999997
	GO:0042147	retrograde transport, endosome to Golgi	biological_process	localization	1	113	354	81334	0.00282486	0.38935390000000003	0.45977619999999997
	GO:0007517	muscle organ development	biological_process	developmental process	1	113	356	81334	0.00280899	0.39105690000000004	0.46098549999999994
	GO:0072659	protein localization to plasma membrane	biological_process	localization	2	113	975	81334	0.00205128	0.393224	0.46273690000000006
	GO:0014068	positive regulation of phosphatidylinositol 3-kinase signaling	biological_process	biological regulation	1	113	364	81334	0.00274725	0.39782199999999995	0.467338
	GO:0048661	positive regulation of smooth muscle cell proliferation	biological_process	cell proliferation	1	113	369	81334	0.00271003	0.40201240000000005	0.471445
	GO:0060291	long-term synaptic potentiation	biological_process	biological regulation	1	113	372	81334	0.00268817	0.404513	0.47355879999999995
	GO:0060079	excitatory postsynaptic potential	biological_process	biological regulation	1	113	375	81334	0.00266667	0.407003	0.475654
	GO:0045665	negative regulation of neuron differentiation	biological_process	biological regulation	1	113	379	81334	0.00263852	0.41030649999999996	0.47869090000000003
	GO:0010466	negative regulation of peptidase activity	biological_process	biological regulation	1	113	380	81334	0.00263158	0.41112959999999993	0.478828
	GO:0006364	rRNA processing	biological_process	cellular component organization or biogenesis	1	113	381	81334	0.00262467	0.411952	0.478964
	GO:0060271	cilium assembly	biological_process	cellular component organization or biogenesis	2	113	1019	81334	0.00196271	0.414582	0.48119890000000004
	GO:0060999	positive regulation of dendritic spine development	biological_process	biological regulation	1	113	386	81334	0.00259067	0.416044	0.482072
	GO:0035176	social behavior	biological_process	behavior	1	113	387	81334	0.00258398	0.41685959999999994	0.48219359999999994
	GO:0045727	positive regulation of translation	biological_process	biological regulation	1	113	388	81334	0.00257732	0.417674	0.48231369999999996
	GO:0006355	regulation of transcription, DNA-templated	biological_process	biological regulation	11	113	7227	81334	0.00152207	0.422201	0.486714
	GO:0007628	adult walking behavior	biological_process	behavior	1	113	396	81334	0.00252525	0.424146	0.48730109999999993
	GO:0048488	synaptic vesicle endocytosis	biological_process	localization	1	113	396	81334	0.00252525	0.424146	0.48730109999999993
	GO:0048511	rhythmic process	biological_process	rhythmic process	2	113	1044	81334	0.00191571	0.4265534000000001	0.48923950000000005
	GO:0050852	T cell receptor signaling pathway	biological_process	cellular process	1	113	401	81334	0.00249377	0.428154	0.49024759999999995
	GO:1902476	chloride transmembrane transport	biological_process	localization	1	113	409	81334	0.00244499	0.43451090000000003	0.496688
	GO:0006812	cation transport	biological_process	localization	1	113	411	81334	0.00243309	0.43608909999999995	0.49765459999999995
	GO:0035725	sodium ion transmembrane transport	biological_process	localization	1	113	415	81334	0.00240964	0.439232	0.49956239999999996
	GO:0045785	positive regulation of cell adhesion	biological_process	biological regulation	1	113	415	81334	0.00240964	0.439232	0.49956239999999996
	GO:0050680	negative regulation of epithelial cell proliferation	biological_process	cell proliferation	1	113	420	81334	0.00238095	0.44313690000000006	0.503161
	GO:0006606	protein import into nucleus	biological_process	localization	1	113	424	81334	0.00235849	0.446241	0.505839
	GO:0007229	integrin-mediated signaling pathway	biological_process	biological regulation	1	113	429	81334	0.002331	0.45009740000000004	0.50936
	GO:0007179	transforming growth factor beta receptor signaling pathway	biological_process	biological regulation	1	113	431	81334	0.00232019	0.451632	0.510247
	GO:0032956	regulation of actin cytoskeleton organization	biological_process	biological regulation	1	113	438	81334	0.00228311	0.45697170000000004	0.5154215999999999
	GO:0031398	positive regulation of protein ubiquitination	biological_process	biological regulation	1	113	441	81334	0.00226757	0.459244	0.517119
	GO:0032880	regulation of protein localization	biological_process	biological regulation	1	113	442	81334	0.00226244	0.46	0.517119
	GO:0031647	regulation of protein stability	biological_process	biological regulation	1	113	451	81334	0.00221729	0.466751	0.523812
	GO:0043484	regulation of RNA splicing	biological_process	biological regulation	1	113	452	81334	0.00221239	0.4674960999999999	0.523812
	GO:0042752	regulation of circadian rhythm	biological_process	biological regulation	1	113	454	81334	0.00220264	0.468983	0.524542
	GO:0007519	skeletal muscle tissue development	biological_process	developmental process	1	113	455	81334	0.0021978	0.469725	0.524542
	GO:0043010	camera-type eye development	biological_process	developmental process	1	113	456	81334	0.00219298	0.47046579999999993	0.524542
	GO:0001525	angiogenesis	biological_process	developmental process	2	113	1141	81334	0.00175285	0.47175680000000003	0.525119
	GO:0071456	cellular response to hypoxia	biological_process	response to stimulus	1	113	460	81334	0.00217391	0.473419	0.5261071999999999
	GO:0001701	in utero embryonic development	biological_process	developmental process	3	113	1852	81334	0.00161987	0.476546	0.5287173000000001
	GO:0006979	response to oxidative stress	biological_process	response to stimulus	1	113	466	81334	0.00214592	0.477818	0.529264
	GO:0043525	positive regulation of neuron apoptotic process	biological_process	biological regulation	1	113	474	81334	0.0021097	0.48362740000000004	0.534826
	GO:0065003	protein-containing complex assembly	biological_process	cellular component organization or biogenesis	1	113	476	81334	0.00210084	0.48507	0.535548
	GO:2000300	regulation of synaptic vesicle exocytosis	biological_process	biological regulation	1	113	478	81334	0.00209205	0.48650790000000005	0.536264
	GO:0010951	negative regulation of endopeptidase activity	biological_process	biological regulation	1	113	496	81334	0.00201613	0.499274	0.549444
	GO:0021766	hippocampus development	biological_process	developmental process	1	113	499	81334	0.00200401	0.501371	0.549846
	GO:0043087	regulation of GTPase activity	biological_process	biological regulation	1	113	499	81334	0.00200401	0.501371	0.549846
	GO:0007219	Notch signaling pathway	biological_process	biological regulation	1	113	500	81334	0.002	0.502068	0.549846
	GO:0120162	positive regulation of cold-induced thermogenesis	biological_process	biological regulation	1	113	502	81334	0.00199203	0.503459	0.550481
	GO:0045893	positive regulation of transcription, DNA-templated	biological_process	cellular process	5	113	3378	81334	0.00148017	0.506935	0.553391
	GO:0006357	regulation of transcription by RNA polymerase II	biological_process	biological regulation	5	113	3383	81334	0.00147798	0.50825	0.5539354000000001
	GO:0000278	mitotic cell cycle	biological_process	cellular process	1	113	513	81334	0.00194932	0.511042	0.555196
	GO:0000398	mRNA splicing, via spliceosome	biological_process	cellular process	1	113	513	81334	0.00194932	0.511042	0.555196
	GO:0090263	positive regulation of canonical Wnt signaling pathway	biological_process	biological regulation	1	113	527	81334	0.00189753	0.5205274999999999	0.564598
	GO:0043123	positive regulation of I-kappaB kinase/NF-kappaB signaling	biological_process	cellular process	1	113	534	81334	0.00187266	0.525201	0.5687588000000001
	GO:0051965	positive regulation of synapse assembly	biological_process	biological regulation	1	113	536	81334	0.00186567	0.526528	0.569288
	GO:0019221	cytokine-mediated signaling pathway	biological_process	biological regulation	1	113	542	81334	0.00184502	0.5304878000000001	0.572657
	GO:0030324	lung development	biological_process	developmental process	1	113	563	81334	0.0017762	0.544089	0.586407
	GO:0033138	positive regulation of peptidyl-serine phosphorylation	biological_process	biological regulation	1	113	580	81334	0.00172414	0.554812	0.597017
	GO:0030308	negative regulation of cell growth	biological_process	biological regulation	1	113	590	81334	0.00169492	0.561003	0.6027233000000001
	GO:0051897	positive regulation of protein kinase B signaling	biological_process	positive regulation of biological process	1	113	596	81334	0.00167785	0.564677	0.605712
	GO:0007601	visual perception	biological_process	multicellular organismal process	1	113	600	81334	0.00166667	0.567109	0.607361
	GO:0090630	activation of GTPase activity	biological_process	biological regulation	1	113	606	81334	0.00165017	0.570731	0.610278
	GO:0008104	protein localization	biological_process	localization	1	113	611	81334	0.00163666	0.573727	0.612517
	GO:0032496	response to lipopolysaccharide	biological_process	response to stimulus	1	113	620	81334	0.0016129	0.579068	0.617248
	GO:0009791	post-embryonic development	biological_process	developmental process	1	113	630	81334	0.0015873	0.584925	0.6225138000000001
	GO:0006869	lipid transport	biological_process	localization	1	113	637	81334	0.00156986	0.588976	0.625845
	GO:0006366	transcription by RNA polymerase II	biological_process	cellular process	1	113	646	81334	0.00154799	0.594127	0.6303319000000001
	GO:0007049	cell cycle	biological_process	cellular process	4	113	2989	81334	0.00133824	0.599987	0.635555
	GO:0007626	locomotory behavior	biological_process	behavior	1	113	660	81334	0.00151515	0.6020135999999999	0.6367090999999999
	GO:0000381	regulation of alternative mRNA splicing, via spliceosome	biological_process	biological regulation	1	113	669	81334	0.00149477	0.607003	0.640988
	GO:0030198	extracellular matrix organization	biological_process	cellular process	1	113	675	81334	0.00148148	0.610295	0.643463
	GO:0006631	fatty acid metabolic process	biological_process	metabolic process	1	113	677	81334	0.0014771	0.611386	0.643614
	GO:0010629	negative regulation of gene expression	biological_process	biological regulation	2	113	1488	81334	0.00134409	0.6146805999999999	0.646081
	GO:0030336	negative regulation of cell migration	biological_process	cellular process	1	113	699	81334	0.00143062	0.623191	0.654013
	GO:0051092	positive regulation of NF-kappaB transcription factor activity	biological_process	biological regulation	1	113	704	81334	0.00142045	0.625824	0.6557626999999999
	GO:0006486	protein glycosylation	biological_process	cellular process	1	113	707	81334	0.00141443	0.627395	0.656396
	GO:0071805	potassium ion transmembrane transport	biological_process	cellular process	1	113	720	81334	0.00138889	0.634127	0.662419
	GO:0035264	multicellular organism growth	biological_process	developmental process	1	113	737	81334	0.00135685	0.642749	0.670395
	GO:0090090	negative regulation of canonical Wnt signaling pathway	biological_process	biological regulation	1	113	745	81334	0.00134228	0.646737	0.6735190999999999
	GO:0008283	cell proliferation	biological_process	cell proliferation	1	113	756	81334	0.00132275	0.652148	0.6781140999999999
	GO:0006955	immune response	biological_process	immune system process	1	113	773	81334	0.00129366	0.660349	0.685592
	GO:0010628	positive regulation of gene expression	biological_process	biological regulation	3	113	2446	81334	0.00122649	0.6642406999999999	0.688579
	GO:0043524	negative regulation of neuron apoptotic process	biological_process	biological regulation	1	113	784	81334	0.00127551	0.665554	0.688889
	GO:0007568	aging	biological_process	developmental process	1	113	790	81334	0.00126582	0.668359	0.6907393000000001
	GO:0030182	neuron differentiation	biological_process	developmental process	1	113	797	81334	0.00125471	0.671602	0.693036
	GO:0007166	cell surface receptor signaling pathway	biological_process	biological regulation	1	113	815	81334	0.00122699	0.679799	0.70043
	GO:0008360	regulation of cell shape	biological_process	biological regulation	1	113	853	81334	0.00117233	0.6964425999999999	0.716492
	GO:0007605	sensory perception of sound	biological_process	multicellular organismal process	1	113	903	81334	0.00110742	0.717042	0.7365685000000001
	GO:0010976	positive regulation of neuron projection development	biological_process	biological regulation	1	113	944	81334	0.00105932	0.732896	0.751716
	GO:0001934	positive regulation of protein phosphorylation	biological_process	biological regulation	1	113	1041	81334	9.606147934678189E-4	0.766982	0.7854916000000001
	GO:0034220	ion transmembrane transport	biological_process	localization	1	113	1059	81334	9.44287063267233E-4	0.772816	0.790274
	GO:0007165	signal transduction	biological_process	biological regulation	8	113	7159	81334	0.00111747	0.7874635999999999	0.804042
	GO:0030335	positive regulation of cell migration	biological_process	biological regulation	1	113	1165	81334	8.58369098712446E-4	0.8043461999999999	0.8200466999999999
	GO:0045944	positive regulation of transcription by RNA polymerase II	biological_process	biological regulation	7	113	6539	81334	0.0010705	0.812393	0.827009
	GO:0006954	inflammatory response	biological_process	response to stimulus	1	113	1297	81334	7.71010023130301E-4	0.837609	0.851402
	GO:0055114	oxidation-reduction process	biological_process	metabolic process	2	113	2445	81334	8.1799591002045E-4	0.857122	0.8699341999999999
	GO:0006897	endocytosis	biological_process	localization	1	113	1439	81334	6.94927032661571E-4	0.867152	0.8788003000000001
	GO:0045087	innate immune response	biological_process	immune system process	1	113	1490	81334	6.711409395973151E-4	0.876406	0.886855
	GO:0007155	cell adhesion	biological_process	biological adhesion	2	113	2612	81334	7.65696784073507E-4	0.881393	0.890574
	GO:0055085	transmembrane transport	biological_process	localization	2	113	2684	81334	7.45156482861401E-4	0.8906443000000002	0.898585
	GO:0043065	positive regulation of apoptotic process	biological_process	biological regulation	1	113	1596	81334	6.265664160401E-4	0.893646	0.900275
	GO:0002376	immune system process	biological_process	immune system process	1	113	1881	81334	5.31632110579479E-4	0.9290565000000001	0.934072
	GO:0007399	nervous system development	biological_process	developmental process	2	113	3071	81334	6.51253663301856E-4	0.9299451999999999	0.934072
	GO:0008150	biological_process	biological_process	biological_process	10	113	10606	81334	9.42862530643032E-4	0.934912	0.937673
	GO:0006629	lipid metabolic process	biological_process	metabolic process	1	113	2076	81334	4.81695568400771E-4	0.946268	0.947663
	GO:0007186	G protein-coupled receptor signaling pathway	biological_process	biological regulation	1	113	3520	81334	2.8409090909090897E-4	0.9932818999999999	0.9932818999999999

## Sheet: 5f
	Supplementary data
	Baumann et al.
	Acute irradiation induces a senescence-like chromatin structure in mammalian oocyte
	Communication Biology, 2023
	Figure 5f
	GO_F Term ID	GO_F Term Desc	GO_F Term Level1	GO_F Term Level2	Term Candidate Gene Num	Total Candidate Gene Num	Term Gene Num	Total Gene Num	Rich Ratio	P value	Q value
	GO:0005524	ATP binding	molecular_function	binding	24	115	7378	80612	0.00325291	0.000102856	0.0253
	GO:0000166	nucleotide binding	molecular_function	binding	25	115	8395	80612	0.00297796	0.000285939	0.0253
	GO:0003777	microtubule motor activity	molecular_function	catalytic activity	5	115	423	80612	0.0118203	0.000371478	0.0253
	GO:0003774	motor activity	molecular_function	catalytic activity	6	115	658	80612	0.00911854	0.000383333	0.0253
	GO:0003729	mRNA binding	molecular_function	binding	8	115	1461	80612	0.0054757	0.00122366	0.0599109
	GO:0031625	ubiquitin protein ligase binding	molecular_function	binding	8	115	1486	80612	0.00538358	0.00136161	0.0599109
	GO:0017137	Rab GTPase binding	molecular_function	binding	6	115	927	80612	0.00647249	0.0022172	0.0836203
	GO:0008094	DNA-dependent ATPase activity	molecular_function	catalytic activity	3	115	226	80612	0.0132743	0.00426183	0.0984819
	GO:0046811	histone deacetylase inhibitor activity	molecular_function	molecular function regulator	1	115	4	80612	0.25	0.00569425	0.0984819
	GO:0062064	box C/D snoRNP complex binding	molecular_function	binding	1	115	4	80612	0.25	0.00569425	0.0984819
	GO:0062065	box H/ACA snoRNP complex binding	molecular_function	binding	1	115	4	80612	0.25	0.00569425	0.0984819
	GO:0051011	microtubule minus-end binding	molecular_function	binding	2	115	88	80612	0.0227273	0.00712887	0.0984819
	GO:0015631	tubulin binding	molecular_function	binding	4	115	549	80612	0.00728597	0.00811834	0.0984819
	GO:0004517	nitric-oxide synthase activity	molecular_function	catalytic activity	1	115	6	80612	0.166667	0.00852931	0.0984819
	GO:0016909	SAP kinase activity	molecular_function	catalytic activity	1	115	6	80612	0.166667	0.00852931	0.0984819
	GO:0034512	box C/D snoRNA binding	molecular_function	binding	1	115	6	80612	0.166667	0.00852931	0.0984819
	GO:0034617	tetrahydrobiopterin binding	molecular_function	binding	1	115	6	80612	0.166667	0.00852931	0.0984819
	GO:0097626	low-affinity L-arginine transmembrane transporter activity	molecular_function	transporter activity	1	115	6	80612	0.166667	0.00852931	0.0984819
	GO:0097627	high-affinity L-ornithine transmembrane transporter activity	molecular_function	transporter activity	1	115	6	80612	0.166667	0.00852931	0.0984819
	GO:0003779	actin binding	molecular_function	binding	9	115	2461	80612	0.00365705	0.00885431	0.0984819
	GO:0008574	ATP-dependent microtubule motor activity, plus-end-directed	molecular_function	catalytic activity	2	115	102	80612	0.0196078	0.00946919	0.0984819
	GO:0005289	high-affinity arginine transmembrane transporter activity	molecular_function	transporter activity	1	115	7	80612	0.142857	0.00994384	0.0984819
	GO:0005292	high-affinity lysine transmembrane transporter activity	molecular_function	transporter activity	1	115	7	80612	0.142857	0.00994384	0.0984819
	GO:0032135	DNA insertion or deletion binding	molecular_function	binding	1	115	7	80612	0.142857	0.00994384	0.0984819
	GO:0008234	cysteine-type peptidase activity	molecular_function	catalytic activity	4	115	606	80612	0.00660066	0.0113462	0.0984819
	GO:0032181	dinucleotide repeat insertion binding	molecular_function	binding	1	115	8	80612	0.125	0.0113564	0.0984819
	GO:0042043	neurexin family protein binding	molecular_function	binding	2	115	113	80612	0.0176991	0.0115152	0.0984819
	GO:0019901	protein kinase binding	molecular_function	binding	10	115	3031	80612	0.00329924	0.0116323	0.0984819
	GO:0051015	actin filament binding	molecular_function	binding	6	115	1324	80612	0.00453172	0.0120415	0.0984819
	GO:0004386	helicase activity	molecular_function	catalytic activity	4	115	620	80612	0.00645161	0.0122485	0.0984819
	GO:0032139	dinucleotide insertion or deletion binding	molecular_function	binding	1	115	9	80612	0.111111	0.0127669	0.0984819
	GO:0032142	single guanine insertion binding	molecular_function	binding	1	115	9	80612	0.111111	0.0127669	0.0984819
	GO:0003723	RNA binding	molecular_function	binding	13	115	4541	80612	0.00286281	0.0129054	0.0984819
	GO:0008013	beta-catenin binding	molecular_function	binding	4	115	643	80612	0.00622084	0.0138286	0.0984819
	GO:0008520	L-ascorbate:sodium symporter activity	molecular_function	transporter activity	1	115	10	80612	0.1	0.0141754	0.0984819
	GO:0015229	L-ascorbic acid transmembrane transporter activity	molecular_function	transporter activity	1	115	10	80612	0.1	0.0141754	0.0984819
	GO:0019783	ubiquitin-like protein-specific protease activity	molecular_function	catalytic activity	1	115	10	80612	0.1	0.0141754	0.0984819
	GO:0070890	sodium-dependent L-ascorbate transmembrane transporter activity	molecular_function	transporter activity	1	115	10	80612	0.1	0.0141754	0.0984819
	GO:0001042	RNA polymerase I core binding	molecular_function	binding	1	115	12	80612	0.0833333	0.0169865	0.112111
	GO:0034618	arginine binding	molecular_function	binding	1	115	12	80612	0.0833333	0.0169865	0.112111
	GO:0003682	chromatin binding	molecular_function	binding	10	115	3250	80612	0.00307692	0.0180852	0.113575
	GO:0017136	NAD-dependent histone deacetylase activity	molecular_function	catalytic activity	1	115	13	80612	0.0769231	0.0183891	0.113575
	GO:0015171	amino acid transmembrane transporter activity	molecular_function	transporter activity	2	115	150	80612	0.0133333	0.0196536	0.113575
	GO:0008545	JUN kinase kinase activity	molecular_function	catalytic activity	1	115	14	80612	0.0714286	0.0197896	0.113575
	GO:0034513	box H/ACA snoRNA binding	molecular_function	binding	1	115	14	80612	0.0714286	0.0197896	0.113575
	GO:0061459	L-arginine transmembrane transporter activity	molecular_function	transporter activity	1	115	14	80612	0.0714286	0.0197896	0.113575
	GO:0042162	telomeric DNA binding	molecular_function	binding	2	115	154	80612	0.012987	0.0206433	0.114157
	GO:0030276	clathrin binding	molecular_function	binding	3	115	407	80612	0.00737101	0.0208107	0.114157
	GO:0010484	H3 histone acetyltransferase activity	molecular_function	catalytic activity	1	115	15	80612	0.0666667	0.0211882	0.114157
	GO:0051959	dynein light intermediate chain binding	molecular_function	binding	2	115	165	80612	0.0121212	0.0234695	0.119545
	GO:0098821	BMP receptor activity	molecular_function	catalytic activity	1	115	17	80612	0.0588235	0.0239795	0.119545
	GO:1990939	ATP-dependent microtubule motor activity	molecular_function	catalytic activity	1	115	17	80612	0.0588235	0.0239795	0.119545
	GO:0070840	dynein complex binding	molecular_function	binding	2	115	167	80612	0.011976	0.0239996	0.119545
	GO:0035663	Toll-like receptor 2 binding	molecular_function	binding	1	115	19	80612	0.0526316	0.0267629	0.127838
	GO:0015616	DNA translocase activity	molecular_function	catalytic activity	1	115	20	80612	0.05	0.0281516	0.127838
	GO:0031208	POZ domain binding	molecular_function	binding	1	115	20	80612	0.05	0.0281516	0.127838
	GO:0005515	protein binding	molecular_function	binding	48	115	26521	80612	0.00180989	0.0290793	0.127838
	GO:0000064	L-ornithine transmembrane transporter activity	molecular_function	transporter activity	1	115	21	80612	0.047619	0.0295384	0.127838
	GO:0015181	arginine transmembrane transporter activity	molecular_function	transporter activity	1	115	21	80612	0.047619	0.0295384	0.127838
	GO:0015189	L-lysine transmembrane transporter activity	molecular_function	transporter activity	1	115	21	80612	0.047619	0.0295384	0.127838
	GO:0033300	dehydroascorbic acid transmembrane transporter activity	molecular_function	transporter activity	1	115	21	80612	0.047619	0.0295384	0.127838
	GO:0019237	centromeric DNA binding	molecular_function	binding	1	115	22	80612	0.0454545	0.0309232	0.131212
	GO:0032810	sterol response element binding	molecular_function	binding	1	115	23	80612	0.0434783	0.032306	0.131212
	GO:0038132	neuregulin binding	molecular_function	binding	1	115	23	80612	0.0434783	0.032306	0.131212
	GO:1990827	deaminase binding	molecular_function	binding	1	115	23	80612	0.0434783	0.032306	0.131212
	GO:0004707	MAP kinase activity	molecular_function	catalytic activity	2	115	203	80612	0.00985222	0.034348	0.136138
	GO:0008017	microtubule binding	molecular_function	binding	6	115	1695	80612	0.00353982	0.0349842	0.136138
	GO:0001730	2'-5'-oligoadenylate synthetase activity	molecular_function	catalytic activity	1	115	25	80612	0.04	0.0350659	0.136138
	GO:0010698	acetyltransferase activator activity	molecular_function	molecular function regulator	1	115	27	80612	0.037037	0.0378179	0.1437
	GO:0017016	Ras GTPase binding	molecular_function	binding	2	115	217	80612	0.00921659	0.0387627	0.1437
	GO:0071889	14-3-3 protein binding	molecular_function	binding	2	115	218	80612	0.00917431	0.0390859	0.1437
	GO:0035662	Toll-like receptor 4 binding	molecular_function	binding	1	115	28	80612	0.0357143	0.039191	0.1437
	GO:0043014	alpha-tubulin binding	molecular_function	binding	2	115	220	80612	0.00909091	0.0397354	0.143701
	GO:0018024	histone-lysine N-methyltransferase activity	molecular_function	catalytic activity	2	115	225	80612	0.00888889	0.0413772	0.147616
	GO:0051879	Hsp90 protein binding	molecular_function	binding	2	115	233	80612	0.00858369	0.0440562	0.15117
	GO:0003724	RNA helicase activity	molecular_function	catalytic activity	2	115	234	80612	0.00854701	0.0443955	0.15117
	GO:0005025	transforming growth factor beta receptor activity, type I	molecular_function	catalytic activity	1	115	32	80612	0.03125	0.044664	0.15117
	GO:0034979	NAD-dependent protein deacetylase activity	molecular_function	catalytic activity	1	115	32	80612	0.03125	0.044664	0.15117
	GO:0016929	SUMO-specific protease activity	molecular_function	catalytic activity	1	115	34	80612	0.0294118	0.0473889	0.157416
	GO:0042393	histone binding	molecular_function	binding	4	115	952	80612	0.00420168	0.0479414	0.157416
	GO:0015081	sodium ion transmembrane transporter activity	molecular_function	transporter activity	1	115	35	80612	0.0285714	0.0487484	0.157416
	GO:0051020	GTPase binding	molecular_function	binding	2	115	247	80612	0.00809717	0.0488945	0.157416
	GO:0008190	eukaryotic initiation factor 4E binding	molecular_function	binding	1	115	36	80612	0.0277778	0.0501061	0.159374
	GO:0005516	calmodulin binding	molecular_function	binding	5	115	1437	80612	0.00347947	0.0554844	0.172431
	GO:0031994	insulin-like growth factor I binding	molecular_function	binding	1	115	40	80612	0.025	0.0555174	0.172431
	GO:0003958	NADPH-hemoprotein reductase activity	molecular_function	catalytic activity	1	115	42	80612	0.0238095	0.0582116	0.176642
	GO:0034452	dynactin binding	molecular_function	binding	1	115	42	80612	0.0238095	0.0582116	0.176642
	GO:0016887	ATPase activity	molecular_function	catalytic activity	4	115	1033	80612	0.00387222	0.0610426	0.183128
	GO:0046332	SMAD binding	molecular_function	binding	2	115	291	80612	0.00687285	0.0652502	0.189803
	GO:0010181	FMN binding	molecular_function	binding	1	115	48	80612	0.0208333	0.0662486	0.189803
	GO:0045159	myosin II binding	molecular_function	binding	1	115	48	80612	0.0208333	0.0662486	0.189803
	GO:0005049	nuclear export signal receptor activity	molecular_function	molecular carrier activity	1	115	49	80612	0.0204082	0.0675815	0.189803
	GO:0036310	annealing helicase activity	molecular_function	binding	1	115	49	80612	0.0204082	0.0675815	0.189803
	GO:0042799	histone methyltransferase activity (H4-K20 specific)	molecular_function	catalytic activity	1	115	49	80612	0.0204082	0.0675815	0.189803
	GO:0070403	NAD+ binding	molecular_function	binding	1	115	50	80612	0.02	0.0689125	0.191504
	GO:0043394	proteoglycan binding	molecular_function	binding	1	115	51	80612	0.0196078	0.0702416	0.193164
	GO:0005096	GTPase activator activity	molecular_function	molecular function regulator	5	115	1575	80612	0.0031746	0.075575	0.204957
	GO:0003677	DNA binding	molecular_function	binding	19	115	9432	80612	0.00201442	0.076275	0.204957
	GO:0004675	transmembrane receptor protein serine/threonine kinase activity	molecular_function	catalytic activity	1	115	56	80612	0.0178571	0.0768589	0.204957
	GO:0034450	ubiquitin-ubiquitin ligase activity	molecular_function	catalytic activity	1	115	57	80612	0.0175439	0.0781768	0.205746
	GO:0015279	store-operated calcium channel activity	molecular_function	transporter activity	1	115	58	80612	0.0172414	0.0794928	0.205746
	GO:1990247	N6-methyladenosine-containing RNA binding	molecular_function	binding	1	115	58	80612	0.0172414	0.0794928	0.205746
	GO:0005543	phospholipid binding	molecular_function	binding	3	115	716	80612	0.00418994	0.0833312	0.213587
	GO:0030274	LIM domain binding	molecular_function	binding	1	115	66	80612	0.0151515	0.0899539	0.228344
	GO:0001222	transcription corepressor binding	molecular_function	binding	1	115	71	80612	0.0140845	0.0964321	0.238459
	GO:0004708	MAP kinase kinase activity	molecular_function	catalytic activity	1	115	71	80612	0.0140845	0.0964321	0.238459
	GO:0005537	mannose binding	molecular_function	binding	1	115	72	80612	0.0138889	0.0977223	0.238459
	GO:0008139	nuclear localization sequence binding	molecular_function	binding	1	115	72	80612	0.0138889	0.0977223	0.238459
	GO:0003676	nucleic acid binding	molecular_function	binding	14	115	6729	80612	0.00208055	0.0984545	0.238459
	GO:0017056	structural constituent of nuclear pore	molecular_function	structural molecule activity	1	115	76	80612	0.0131579	0.102865	0.244651
	GO:0043008	ATP-dependent protein binding	molecular_function	binding	1	115	76	80612	0.0131579	0.102865	0.244651
	GO:0030983	mismatched DNA binding	molecular_function	binding	1	115	78	80612	0.0128205	0.105425	0.248502
	GO:0003688	DNA replication origin binding	molecular_function	binding	1	115	80	80612	0.0125	0.107978	0.250054
	GO:0004866	endopeptidase inhibitor activity	molecular_function	molecular function regulator	1	115	80	80612	0.0125	0.107978	0.250054
	GO:0043495	protein membrane anchor	molecular_function	binding	1	115	83	80612	0.0120482	0.111794	0.25664
	GO:0004806	triglyceride lipase activity	molecular_function	catalytic activity	1	115	88	80612	0.0113636	0.118118	0.261408
	GO:0008093	cytoskeletal adaptor activity	molecular_function	binding	1	115	88	80612	0.0113636	0.118118	0.261408
	GO:0035497	cAMP response element binding	molecular_function	binding	1	115	88	80612	0.0113636	0.118118	0.261408
	GO:0016538	cyclin-dependent protein serine/threonine kinase regulator activity	molecular_function	molecular function regulator	1	115	89	80612	0.011236	0.119378	0.261408
	GO:0004843	thiol-dependent ubiquitin-specific protease activity	molecular_function	catalytic activity	2	115	418	80612	0.00478469	0.120246	0.261408
	GO:0030507	spectrin binding	molecular_function	binding	2	115	421	80612	0.00475059	0.121655	0.261408
	GO:0070034	telomerase RNA binding	molecular_function	binding	1	115	91	80612	0.010989	0.121891	0.261408
	GO:0000149	SNARE binding	molecular_function	binding	2	115	425	80612	0.00470588	0.12354	0.261408
	GO:0008135	translation factor activity, RNA binding	molecular_function	binding	1	115	94	80612	0.0106383	0.125648	0.261408
	GO:0070016	armadillo repeat domain binding	molecular_function	binding	1	115	94	80612	0.0106383	0.125648	0.261408
	GO:0070628	proteasome binding	molecular_function	binding	1	115	95	80612	0.0105263	0.126897	0.261408
	GO:0016709	oxidoreductase activity, acting on paired donors, with incorporation or reduction of molecular oxygen, NAD(P)H as one donor, and incorporation of one atom of oxygen	molecular_function	catalytic activity	1	115	96	80612	0.0104167	0.128144	0.261408
	GO:0120020	intermembrane cholesterol transfer activity	molecular_function	transporter activity	1	115	96	80612	0.0104167	0.128144	0.261408
	GO:0097110	scaffold protein binding	molecular_function	binding	2	115	435	80612	0.0045977	0.128282	0.261408
	GO:0016817	hydrolase activity, acting on acid anhydrides	molecular_function	catalytic activity	1	115	97	80612	0.0103093	0.129389	0.261408
	GO:0036459	thiol-dependent ubiquitinyl hydrolase activity	molecular_function	catalytic activity	2	115	438	80612	0.00456621	0.129714	0.261408
	GO:0051059	NF-kappaB binding	molecular_function	binding	1	115	99	80612	0.010101	0.131874	0.262255
	GO:0005200	structural constituent of cytoskeleton	molecular_function	structural molecule activity	2	115	445	80612	0.00449438	0.133068	0.262255
	GO:0043236	laminin binding	molecular_function	binding	1	115	100	80612	0.01	0.133114	0.262255
	GO:0003697	single-stranded DNA binding	molecular_function	binding	2	115	450	80612	0.00444444	0.135475	0.264929
	GO:0046982	protein heterodimerization activity	molecular_function	binding	4	115	1388	80612	0.00288184	0.137578	0.267064
	GO:0003714	transcription corepressor activity	molecular_function	transcription regulator activity	4	115	1405	80612	0.00284698	0.141938	0.271912
	GO:0046975	histone methyltransferase activity (H3-K36 specific)	molecular_function	catalytic activity	1	115	108	80612	0.00925926	0.142971	0.271912
	GO:0004620	phospholipase activity	molecular_function	catalytic activity	1	115	109	80612	0.00917431	0.144196	0.271912
	GO:0042800	histone methyltransferase activity (H3-K4 specific)	molecular_function	catalytic activity	1	115	109	80612	0.00917431	0.144196	0.271912
	GO:0008307	structural constituent of muscle	molecular_function	structural molecule activity	1	115	111	80612	0.00900901	0.146639	0.274558
	GO:0032041	NAD-dependent histone deacetylase activity (H3-K14 specific)	molecular_function	catalytic activity	1	115	112	80612	0.00892857	0.147858	0.274891
	GO:0000993	RNA polymerase II complex binding	molecular_function	binding	1	115	116	80612	0.00862069	0.152717	0.280028
	GO:0004674	protein serine/threonine kinase activity	molecular_function	catalytic activity	6	115	2524	80612	0.00237718	0.152742	0.280028
	GO:0035064	methylated histone binding	molecular_function	binding	2	115	492	80612	0.00406504	0.156064	0.28078
	GO:0008569	ATP-dependent microtubule motor activity, minus-end-directed	molecular_function	catalytic activity	1	115	119	80612	0.00840336	0.156343	0.28078
	GO:0070412	R-SMAD binding	molecular_function	binding	1	115	119	80612	0.00840336	0.156343	0.28078
	GO:0004535	poly(A)-specific ribonuclease activity	molecular_function	catalytic activity	1	115	120	80612	0.00833333	0.157549	0.281033
	GO:0000978	RNA polymerase II proximal promoter sequence-specific DNA binding	molecular_function	binding	8	115	3700	80612	0.00216216	0.159139	0.281753
	GO:0005086	ARF guanyl-nucleotide exchange factor activity	molecular_function	binding	1	115	123	80612	0.00813008	0.161154	0.281753
	GO:0008327	methyl-CpG binding	molecular_function	binding	1	115	123	80612	0.00813008	0.161154	0.281753
	GO:1990380	Lys48-specific deubiquitinase activity	molecular_function	catalytic activity	1	115	125	80612	0.008	0.16355	0.28406
	GO:0003700	DNA-binding transcription factor activity	molecular_function	transcription regulator activity	9	115	4341	80612	0.00207326	0.167587	0.289169
	GO:0050661	NADP binding	molecular_function	binding	1	115	133	80612	0.0075188	0.173063	0.29668
	GO:0031435	mitogen-activated protein kinase kinase kinase binding	molecular_function	binding	1	115	135	80612	0.00740741	0.175425	0.296873
	GO:0034237	protein kinase A regulatory subunit binding	molecular_function	binding	1	115	135	80612	0.00740741	0.175425	0.296873
	GO:0042054	histone methyltransferase activity	molecular_function	catalytic activity	1	115	140	80612	0.00714286	0.1813	0.304861
	GO:0045505	dynein intermediate chain binding	molecular_function	binding	1	115	146	80612	0.00684932	0.188295	0.314567
	GO:0003785	actin monomer binding	molecular_function	binding	1	115	147	80612	0.00680272	0.189455	0.314567
	GO:0017075	syntaxin-1 binding	molecular_function	binding	1	115	153	80612	0.00653595	0.196381	0.324028
	GO:0050998	nitric-oxide synthase binding	molecular_function	binding	1	115	155	80612	0.00645161	0.198677	0.324711
	GO:0097718	disordered domain specific binding	molecular_function	binding	1	115	156	80612	0.00641026	0.199822	0.324711
	GO:0044212	transcription regulatory region DNA binding	molecular_function	binding	4	115	1617	80612	0.00247372	0.200484	0.324711
	GO:0043539	protein serine/threonine kinase activator activity	molecular_function	molecular function regulator	1	115	163	80612	0.00613497	0.207794	0.334282
	GO:0043325	phosphatidylinositol-3,4-bisphosphate binding	molecular_function	binding	1	115	164	80612	0.00609756	0.208926	0.334282
	GO:0003755	peptidyl-prolyl cis-trans isomerase activity	molecular_function	catalytic activity	1	115	166	80612	0.0060241	0.211187	0.335634
	GO:0050681	androgen receptor binding	molecular_function	binding	1	115	167	80612	0.00598802	0.212314	0.335634
	GO:0004857	enzyme inhibitor activity	molecular_function	molecular function regulator	1	115	170	80612	0.00588235	0.215688	0.336091
	GO:0030898	actin-dependent ATPase activity	molecular_function	catalytic activity	1	115	170	80612	0.00588235	0.215688	0.336091
	GO:0019900	kinase binding	molecular_function	binding	2	115	610	80612	0.00327869	0.216422	0.336091
	GO:0008266	poly(U) RNA binding	molecular_function	binding	1	115	172	80612	0.00581395	0.217928	0.336211
	GO:0008536	Ran GTPase binding	molecular_function	binding	1	115	173	80612	0.00578035	0.219047	0.336211
	GO:0000146	microfilament motor activity	molecular_function	catalytic activity	1	115	177	80612	0.00564972	0.223503	0.340792
	GO:0043021	ribonucleoprotein complex binding	molecular_function	binding	1	115	178	80612	0.00561798	0.224613	0.340792
	GO:0008289	lipid binding	molecular_function	binding	4	115	1706	80612	0.00234467	0.22698	0.341901
	GO:0048487	beta-tubulin binding	molecular_function	binding	1	115	181	80612	0.00552486	0.227934	0.341901
	GO:0005178	integrin binding	molecular_function	binding	2	115	654	80612	0.0030581	0.239485	0.357198
	GO:0004693	cyclin-dependent protein serine/threonine kinase activity	molecular_function	molecular transducer activity	1	115	193	80612	0.00518135	0.241078	0.357554
	GO:0080025	phosphatidylinositol-3,5-bisphosphate binding	molecular_function	binding	1	115	198	80612	0.00505051	0.246489	0.363537
	GO:0005246	calcium channel regulator activity	molecular_function	molecular function regulator	1	115	202	80612	0.0049505	0.250791	0.367826
	GO:0030506	ankyrin binding	molecular_function	binding	1	115	205	80612	0.00487805	0.254	0.370476
	GO:0004402	histone acetyltransferase activity	molecular_function	catalytic activity	1	115	207	80612	0.00483092	0.256133	0.371533
	GO:0003743	translation initiation factor activity	molecular_function	binding	1	115	210	80612	0.0047619	0.25932	0.374101
	GO:0051019	mitogen-activated protein kinase binding	molecular_function	binding	1	115	218	80612	0.00458716	0.267753	0.383615
	GO:0046875	ephrin receptor binding	molecular_function	binding	1	115	221	80612	0.00452489	0.270891	0.383615
	GO:0035035	histone acetyltransferase binding	molecular_function	binding	1	115	222	80612	0.0045045	0.271934	0.383615
	GO:0008134	transcription factor binding	molecular_function	binding	5	115	2452	80612	0.00203915	0.272611	0.383615
	GO:0046872	metal ion binding	molecular_function	binding	28	115	17453	80612	0.00160431	0.273181	0.383615
	GO:0003684	damaged DNA binding	molecular_function	binding	1	115	226	80612	0.00442478	0.276091	0.385651
	GO:0046966	thyroid hormone receptor binding	molecular_function	binding	1	115	230	80612	0.00434783	0.280225	0.389365
	GO:0008233	peptidase activity	molecular_function	catalytic activity	4	115	1893	80612	0.00211305	0.285172	0.393324
	GO:0004672	protein kinase activity	molecular_function	catalytic activity	6	115	3121	80612	0.00192246	0.287005	0.393324
	GO:0008270	zinc ion binding	molecular_function	binding	7	115	3748	80612	0.00186766	0.287544	0.393324
	GO:0008092	cytoskeletal protein binding	molecular_function	binding	2	115	754	80612	0.00265252	0.29219	0.397619
	GO:0000976	transcription regulatory region sequence-specific DNA binding	molecular_function	binding	4	115	1943	80612	0.00205867	0.301134	0.406164
	GO:0005547	phosphatidylinositol-3,4,5-trisphosphate binding	molecular_function	binding	1	115	251	80612	0.00398406	0.301546	0.406164
	GO:0005215	transporter activity	molecular_function	transporter activity	1	115	256	80612	0.00390625	0.30653	0.410781
	GO:0050660	flavin adenine dinucleotide binding	molecular_function	binding	1	115	260	80612	0.00384615	0.310491	0.41375
	GO:0003678	DNA helicase activity	molecular_function	catalytic activity	1	115	263	80612	0.00380228	0.313447	0.41375
	GO:0004879	nuclear receptor activity	molecular_function	transcription regulator activity	1	115	263	80612	0.00380228	0.313447	0.41375
	GO:0046965	retinoid X receptor binding	molecular_function	binding	1	115	266	80612	0.0037594	0.316391	0.414393
	GO:0042974	retinoic acid receptor binding	molecular_function	binding	1	115	268	80612	0.00373134	0.318346	0.414393
	GO:0043565	sequence-specific DNA binding	molecular_function	binding	6	115	3248	80612	0.00184729	0.318643	0.414393
	GO:0015485	cholesterol binding	molecular_function	binding	1	115	275	80612	0.00363636	0.325147	0.420779
	GO:0031072	heat shock protein binding	molecular_function	binding	1	115	279	80612	0.00358423	0.329003	0.420823
	GO:0004197	cysteine-type endopeptidase activity	molecular_function	catalytic activity	1	115	280	80612	0.00357143	0.329964	0.420823
	GO:0051082	unfolded protein binding	molecular_function	binding	1	115	280	80612	0.00357143	0.329964	0.420823
	GO:0005509	calcium ion binding	molecular_function	binding	6	115	3303	80612	0.00181653	0.332523	0.422049
	GO:0044877	protein-containing complex binding	molecular_function	binding	6	115	3319	80612	0.00180777	0.336577	0.423217
	GO:0051010	microtubule plus-end binding	molecular_function	binding	1	115	287	80612	0.00348432	0.336649	0.423217
	GO:0004175	endopeptidase activity	molecular_function	catalytic activity	1	115	289	80612	0.00346021	0.338548	0.423586
	GO:0061630	ubiquitin protein ligase activity	molecular_function	catalytic activity	3	115	1491	80612	0.00201207	0.358	0.445811
	GO:0047485	protein N-terminus binding	molecular_function	binding	2	115	898	80612	0.00222717	0.367085	0.454979
	GO:0032266	phosphatidylinositol-3-phosphate binding	molecular_function	binding	1	115	324	80612	0.00308642	0.370906	0.457566
	GO:0030331	estrogen receptor binding	molecular_function	binding	1	115	330	80612	0.0030303	0.376293	0.461005
	GO:0070491	repressing transcription factor binding	molecular_function	binding	1	115	331	80612	0.00302115	0.377186	0.461005
	GO:0016779	nucleotidyltransferase activity	molecular_function	catalytic activity	1	115	339	80612	0.00294985	0.384288	0.467511
	GO:0005080	protein kinase C binding	molecular_function	binding	1	115	341	80612	0.00293255	0.386051	0.467511
	GO:0022857	transmembrane transporter activity	molecular_function	transporter activity	2	115	955	80612	0.00209424	0.395955	0.477315
	GO:0002039	p53 binding	molecular_function	binding	1	115	357	80612	0.00280112	0.399975	0.478826
	GO:0035257	nuclear hormone receptor binding	molecular_function	binding	1	115	358	80612	0.0027933	0.400835	0.478826
	GO:0008168	methyltransferase activity	molecular_function	catalytic activity	2	115	991	80612	0.00201816	0.413882	0.492184
	GO:0019894	kinesin binding	molecular_function	binding	1	115	388	80612	0.00257732	0.426069	0.504404
	GO:0001227	DNA-binding transcription repressor activity, RNA polymerase II-specific	molecular_function	transcription regulator activity	3	115	1678	80612	0.00178784	0.429824	0.50516
	GO:0042802	identical protein binding	molecular_function	binding	12	115	7766	80612	0.0015452	0.430534	0.50516
	GO:0003725	double-stranded RNA binding	molecular_function	binding	1	115	398	80612	0.00251256	0.434244	0.507258
	GO:0048306	calcium-dependent protein binding	molecular_function	binding	1	115	410	80612	0.00243902	0.443901	0.516255
	GO:0051117	ATPase binding	molecular_function	binding	1	115	433	80612	0.00230947	0.461957	0.53434
	GO:0045296	cadherin binding	molecular_function	binding	1	115	435	80612	0.00229885	0.463499	0.53434
	GO:0020037	heme binding	molecular_function	binding	1	115	458	80612	0.00218341	0.480924	0.552017
	GO:0008083	growth factor activity	molecular_function	binding	1	115	466	80612	0.00214592	0.486852	0.556403
	GO:0016740	transferase activity	molecular_function	catalytic activity	13	115	8821	80612	0.00147376	0.494354	0.560835
	GO:0015293	symporter activity	molecular_function	transporter activity	1	115	478	80612	0.00209205	0.495619	0.560835
	GO:0016301	kinase activity	molecular_function	catalytic activity	6	115	3952	80612	0.00151822	0.497334	0.560835
	GO:0035091	phosphatidylinositol binding	molecular_function	binding	1	115	483	80612	0.00207039	0.499228	0.560835
	GO:0016787	hydrolase activity	molecular_function	catalytic activity	10	115	6781	80612	0.00147471	0.504505	0.564362
	GO:0019899	enzyme binding	molecular_function	binding	3	115	1894	80612	0.00158395	0.509018	0.567007
	GO:0050839	cell adhesion molecule binding	molecular_function	binding	1	115	502	80612	0.00199203	0.51271	0.56872
	GO:0002020	protease binding	molecular_function	binding	1	115	530	80612	0.00188679	0.531925	0.587565
	GO:0005546	phosphatidylinositol-4,5-bisphosphate binding	molecular_function	binding	1	115	567	80612	0.00176367	0.556168	0.610418
	GO:0019904	protein domain specific binding	molecular_function	binding	3	115	2034	80612	0.00147493	0.557238	0.610418
	GO:0003730	mRNA 3'-UTR binding	molecular_function	binding	1	115	583	80612	0.00171527	0.566262	0.617741
	GO:0005198	structural molecule activity	molecular_function	structural molecule activity	1	115	614	80612	0.00162866	0.585176	0.635747
	GO:0004713	protein tyrosine kinase activity	molecular_function	catalytic activity	1	115	625	80612	0.0016	0.591689	0.640189
	GO:0019903	protein phosphatase binding	molecular_function	binding	1	115	662	80612	0.00151057	0.612862	0.66039
	GO:0005085	guanyl-nucleotide exchange factor activity	molecular_function	binding	2	115	1459	80612	0.0013708	0.618339	0.663583
	GO:0008022	protein C-terminus binding	molecular_function	binding	2	115	1492	80612	0.00134048	0.630523	0.672089
	GO:0003712	transcription coregulator activity	molecular_function	transcription regulator activity	1	115	696	80612	0.00143678	0.631356	0.672089
	GO:0008201	heparin binding	molecular_function	binding	1	115	711	80612	0.00140647	0.639234	0.677743
	GO:0016746	transferase activity, transferring acyl groups	molecular_function	catalytic activity	1	115	726	80612	0.00137741	0.646946	0.683175
	GO:0030246	carbohydrate binding	molecular_function	binding	1	115	842	80612	0.00118765	0.701314	0.737384
	GO:0001228	DNA-binding transcription activator activity, RNA polymerase II-specific	molecular_function	transcription regulator activity	3	115	2531	80612	0.0011853	0.703866	0.737384
	GO:0030165	PDZ domain binding	molecular_function	binding	1	115	867	80612	0.0011534	0.711896	0.742848
	GO:0046983	protein dimerization activity	molecular_function	binding	1	115	952	80612	0.00105042	0.745172	0.774509
	GO:0000981	DNA-binding transcription factor activity, RNA polymerase II-specific	molecular_function	transcription regulator activity	2	115	1879	80612	0.0010644	0.75164	0.778168
	GO:0044325	ion channel binding	molecular_function	binding	1	115	1018	80612	0.000982318	0.768356	0.792367
	GO:0000287	magnesium ion binding	molecular_function	binding	1	115	1070	80612	0.000934579	0.785139	0.806524
	GO:0003924	GTPase activity	molecular_function	catalytic activity	1	115	1081	80612	0.000925069	0.788532	0.80687
	GO:0000977	RNA polymerase II regulatory region sequence-specific DNA binding	molecular_function	binding	2	115	2121	80612	0.000942951	0.808828	0.824442
	GO:0003674	molecular_function	molecular_function	molecular_function	16	115	13387	80612	0.00119519	0.815254	0.827797
	GO:0042803	protein homodimerization activity	molecular_function	binding	3	115	3150	80612	0.000952381	0.831487	0.841044
	GO:0005525	GTP binding	molecular_function	binding	1	115	1299	80612	0.000769823	0.845809	0.852265
	GO:0004842	ubiquitin-protein transferase activity	molecular_function	catalytic activity	1	115	1341	80612	0.000745712	0.854927	0.858178
	GO:0016491	oxidoreductase activity	molecular_function	catalytic activity	1	115	2203	80612	0.000453926	0.958779	0.958779

## Sheet: 5g
	Supplementary data
	Baumann et al.
	Acute irradiation induces a senescence-like chromatin structure in mammalian oocyte
	Communication Biology, 2023
	Figure 5g
	GO_F Term ID	GO_F Term Desc	GO_F Term Level1	GO_F Term Level2	Term Candidate Gene Num	Total Candidate Gene Num	Term Gene Num	Total Gene Num	Rich Ratio	P value	Q value
	GO:0005524	ATP binding	molecular_function	binding	24	113	7378	80612	0.00325291	7.69153e-05	0.0184597
	GO:0000166	nucleotide binding	molecular_function	binding	25	113	8395	80612	0.00297796	0.000214651	0.0257581
	GO:0004672	protein kinase activity	molecular_function	catalytic activity	12	113	3121	80612	0.00384492	0.00147714	0.0918575
	GO:0070300	phosphatidic acid binding	molecular_function	binding	3	113	160	80612	0.01875	0.00153096	0.0918575
	GO:0016740	transferase activity	molecular_function	catalytic activity	23	113	8821	80612	0.00260741	0.00243233	0.110097
	GO:0004674	protein serine/threonine kinase activity	molecular_function	catalytic activity	10	113	2524	80612	0.00396197	0.0029761	0.110097
	GO:0016301	kinase activity	molecular_function	catalytic activity	13	113	3952	80612	0.00328947	0.00366128	0.110097
	GO:0071889	14-3-3 protein binding	molecular_function	binding	3	113	218	80612	0.0137615	0.0036699	0.110097
	GO:0008135	translation factor activity, RNA binding	molecular_function	binding	2	113	94	80612	0.0212766	0.00782646	0.173019
	GO:0051010	microtubule plus-end binding	molecular_function	binding	3	113	287	80612	0.010453	0.00783711	0.173019
	GO:0003779	actin binding	molecular_function	binding	9	113	2461	80612	0.00365705	0.00793003	0.173019
	GO:0017137	Rab GTPase binding	molecular_function	binding	5	113	927	80612	0.00539374	0.0100847	0.185739
	GO:0004709	MAP kinase kinase kinase activity	molecular_function	catalytic activity	2	113	110	80612	0.0181818	0.0105794	0.185739
	GO:0004535	poly(A)-specific ribonuclease activity	molecular_function	catalytic activity	2	113	120	80612	0.0166667	0.0124861	0.185739
	GO:0043035	chromatin insulator sequence binding	molecular_function	binding	1	113	9	80612	0.111111	0.0125461	0.185739
	GO:0046872	metal ion binding	molecular_function	binding	35	113	17453	80612	0.00200539	0.0132638	0.185739
	GO:0000285	1-phosphatidylinositol-3-phosphate 5-kinase activity	molecular_function	catalytic activity	1	113	10	80612	0.1	0.0139304	0.185739
	GO:0052810	1-phosphatidylinositol-5-kinase activity	molecular_function	catalytic activity	1	113	10	80612	0.1	0.0139304	0.185739
	GO:0050816	phosphothreonine residue binding	molecular_function	binding	1	113	12	80612	0.0833333	0.0166934	0.210863
	GO:0019902	phosphatase binding	molecular_function	binding	3	113	393	80612	0.00763359	0.018145	0.212167
	GO:0017125	deoxycytidyl transferase activity	molecular_function	catalytic activity	1	113	14	80612	0.0714286	0.0194486	0.212167
	GO:0034513	box H/ACA snoRNA binding	molecular_function	binding	1	113	14	80612	0.0714286	0.0194486	0.212167
	GO:0050681	androgen receptor binding	molecular_function	binding	2	113	167	80612	0.011976	0.0232307	0.228114
	GO:0005096	GTPase activator activity	molecular_function	molecular function regulator	6	113	1575	80612	0.00380952	0.0238781	0.228114
	GO:0008536	Ran GTPase binding	molecular_function	binding	2	113	173	80612	0.0115607	0.0248006	0.228114
	GO:0005200	structural constituent of cytoskeleton	molecular_function	structural molecule activity	3	113	445	80612	0.00674157	0.0250335	0.228114
	GO:0035663	Toll-like receptor 2 binding	molecular_function	binding	1	113	19	80612	0.0526316	0.0263033	0.228114
	GO:0005166	neurotrophin p75 receptor binding	molecular_function	binding	1	113	21	80612	0.047619	0.0290319	0.228114
	GO:0008273	calcium, potassium:sodium antiporter activity	molecular_function	transporter activity	1	113	21	80612	0.047619	0.0290319	0.228114
	GO:0003720	telomerase activity	molecular_function	catalytic activity	1	113	22	80612	0.0454545	0.0303933	0.228114
	GO:0035175	histone kinase activity (H3-S10 specific)	molecular_function	catalytic activity	1	113	23	80612	0.0434783	0.0317528	0.228114
	GO:0019003	GDP binding	molecular_function	binding	2	113	199	80612	0.0100503	0.0320804	0.228114
	GO:0031730	CCR5 chemokine receptor binding	molecular_function	binding	1	113	24	80612	0.0416667	0.0331105	0.228114
	GO:0072354	histone kinase activity (H3-T3 specific)	molecular_function	catalytic activity	1	113	24	80612	0.0416667	0.0331105	0.228114
	GO:0004707	MAP kinase activity	molecular_function	catalytic activity	2	113	203	80612	0.00985222	0.0332666	0.228114
	GO:0008454	alpha-1,3-mannosylglycoprotein 4-beta-N-acetylglucosaminyltransferase activity	molecular_function	catalytic activity	1	113	25	80612	0.04	0.0344662	0.229775
	GO:0019787	ubiquitin-like protein transferase activity	molecular_function	catalytic activity	1	113	26	80612	0.0384615	0.0358201	0.232347
	GO:0005225	volume-sensitive anion channel activity	molecular_function	transporter activity	1	113	27	80612	0.037037	0.0371721	0.234771
	GO:0035662	Toll-like receptor 4 binding	molecular_function	binding	1	113	28	80612	0.0357143	0.0385223	0.23706
	GO:0018024	histone-lysine N-methyltransferase activity	molecular_function	catalytic activity	2	113	225	80612	0.00888889	0.0400883	0.24053
	GO:0016308	1-phosphatidylinositol-4-phosphate 5-kinase activity	molecular_function	catalytic activity	1	113	31	80612	0.0322581	0.0425614	0.24914
	GO:0001103	RNA polymerase II repressing transcription factor binding	molecular_function	binding	2	113	239	80612	0.0083682	0.0446804	0.255316
	GO:0097027	ubiquitin-protein transferase activator activity	molecular_function	molecular function regulator	1	113	34	80612	0.0294118	0.0465837	0.260002
	GO:0008190	eukaryotic initiation factor 4E binding	molecular_function	binding	1	113	36	80612	0.0277778	0.0492559	0.260818
	GO:0019208	phosphatase regulator activity	molecular_function	molecular function regulator	1	113	36	80612	0.0277778	0.0492559	0.260818
	GO:1905056	calcium-transporting ATPase activity involved in regulation of presynaptic cytosolic calcium ion concentration	molecular_function	catalytic activity	1	113	37	80612	0.027027	0.0505892	0.260818
	GO:0003678	DNA helicase activity	molecular_function	catalytic activity	2	113	263	80612	0.00760456	0.0529767	0.260818
	GO:0016307	phosphatidylinositol phosphate kinase activity	molecular_function	catalytic activity	1	113	39	80612	0.025641	0.0532503	0.260818
	GO:0031697	beta-1 adrenergic receptor binding	molecular_function	binding	1	113	39	80612	0.025641	0.0532503	0.260818
	GO:0102391	decanoate-CoA ligase activity	molecular_function	catalytic activity	1	113	40	80612	0.025	0.0545781	0.261975
	GO:0004386	helicase activity	molecular_function	catalytic activity	3	113	620	80612	0.00483871	0.0570472	0.262264
	GO:0005131	growth hormone receptor binding	molecular_function	binding	1	113	42	80612	0.0238095	0.0572281	0.262264
	GO:0031957	very long-chain fatty acid-CoA ligase activity	molecular_function	catalytic activity	1	113	43	80612	0.0232558	0.0585503	0.262264
	GO:0017034	Rap guanyl-nucleotide exchange factor activity	molecular_function	molecular function regulator	1	113	47	80612	0.0212766	0.063821	0.262264
	GO:0004715	non-membrane spanning protein tyrosine kinase activity	molecular_function	catalytic activity	2	113	293	80612	0.00682594	0.064043	0.262264
	GO:0045159	myosin II binding	molecular_function	binding	1	113	48	80612	0.0208333	0.065134	0.262264
	GO:0003774	motor activity	molecular_function	catalytic activity	3	113	658	80612	0.00455927	0.065713	0.262264
	GO:0005049	nuclear export signal receptor activity	molecular_function	molecular carrier activity	1	113	49	80612	0.0204082	0.0664453	0.262264
	GO:0015085	calcium ion transmembrane transporter activity	molecular_function	transporter activity	1	113	49	80612	0.0204082	0.0664453	0.262264
	GO:0042799	histone methyltransferase activity (H4-K20 specific)	molecular_function	catalytic activity	1	113	49	80612	0.0204082	0.0664453	0.262264
	GO:0019903	protein phosphatase binding	molecular_function	binding	3	113	662	80612	0.00453172	0.0666586	0.262264
	GO:0005515	protein binding	molecular_function	binding	45	113	26521	80612	0.00169677	0.0726826	0.269164
	GO:0003996	acyl-CoA ligase activity	molecular_function	catalytic activity	1	113	55	80612	0.0181818	0.0742746	0.269164
	GO:0003712	transcription coregulator activity	molecular_function	transcription regulator activity	3	113	696	80612	0.00431034	0.074946	0.269164
	GO:0001102	RNA polymerase II activating transcription factor binding	molecular_function	binding	2	113	325	80612	0.00615385	0.0766151	0.269164
	GO:0001226	RNA polymerase II transcription corepressor binding	molecular_function	binding	1	113	57	80612	0.0175439	0.0768699	0.269164
	GO:0031493	nucleosomal histone binding	molecular_function	binding	1	113	57	80612	0.0175439	0.0768699	0.269164
	GO:0015279	store-operated calcium channel activity	molecular_function	transporter activity	1	113	58	80612	0.0172414	0.0781648	0.269164
	GO:0005088	Ras guanyl-nucleotide exchange factor activity	molecular_function	binding	1	113	59	80612	0.0169492	0.079458	0.269164
	GO:0009982	pseudouridine synthase activity	molecular_function	catalytic activity	1	113	60	80612	0.0166667	0.0807493	0.269164
	GO:0031489	myosin V binding	molecular_function	binding	1	113	60	80612	0.0166667	0.0807493	0.269164
	GO:0047676	arachidonate-CoA ligase activity	molecular_function	catalytic activity	1	113	60	80612	0.0166667	0.0807493	0.269164
	GO:0016779	nucleotidyltransferase activity	molecular_function	catalytic activity	2	113	339	80612	0.00589971	0.0823418	0.270713
	GO:0031404	chloride ion binding	molecular_function	binding	1	113	65	80612	0.0153846	0.0871791	0.278784
	GO:0004467	long-chain fatty acid-CoA ligase activity	molecular_function	catalytic activity	1	113	66	80612	0.0151515	0.0884597	0.278784
	GO:0002039	p53 binding	molecular_function	binding	2	113	357	80612	0.00560224	0.0898908	0.278784
	GO:0008092	cytoskeletal protein binding	molecular_function	binding	3	113	754	80612	0.00397878	0.0900742	0.278784
	GO:0008017	microtubule binding	molecular_function	binding	5	113	1695	80612	0.00294985	0.0906049	0.278784
	GO:0035613	RNA stem-loop binding	molecular_function	binding	1	113	72	80612	0.0138889	0.096106	0.288318
	GO:0046976	histone methyltransferase activity (H3-K27 specific)	molecular_function	catalytic activity	1	113	72	80612	0.0138889	0.096106	0.288318
	GO:0005247	voltage-gated chloride channel activity	molecular_function	transporter activity	1	113	73	80612	0.0136986	0.0973742	0.288516
	GO:0019894	kinesin binding	molecular_function	binding	2	113	388	80612	0.00515464	0.103343	0.299823
	GO:0003899	DNA-directed 5'-3' RNA polymerase activity	molecular_function	catalytic activity	1	113	78	80612	0.0128205	0.103689	0.299823
	GO:0000900	translation repressor activity, mRNA regulatory element binding	molecular_function	binding	1	113	80	80612	0.0125	0.106202	0.299865
	GO:0005388	calcium-transporting ATPase activity	molecular_function	catalytic activity	1	113	80	80612	0.0125	0.106202	0.299865
	GO:0070740	tubulin-glutamic acid ligase activity	molecular_function	catalytic activity	1	113	85	80612	0.0117647	0.112456	0.312789
	GO:0042835	BRE binding	molecular_function	binding	1	113	86	80612	0.0116279	0.113701	0.312789
	GO:0019829	cation-transporting ATPase activity	molecular_function	catalytic activity	1	113	88	80612	0.0113636	0.116187	0.312789
	GO:0051011	microtubule minus-end binding	molecular_function	binding	1	113	88	80612	0.0113636	0.116187	0.312789
	GO:1990404	protein ADP-ribosylase activity	molecular_function	catalytic activity	1	113	89	80612	0.011236	0.117427	0.312789
	GO:0015299	solute:proton antiporter activity	molecular_function	transporter activity	1	113	90	80612	0.0111111	0.118666	0.312789
	GO:0070034	telomerase RNA binding	molecular_function	binding	1	113	91	80612	0.010989	0.119902	0.312789
	GO:0070016	armadillo repeat domain binding	molecular_function	binding	1	113	94	80612	0.0106383	0.123603	0.315366
	GO:0030234	enzyme regulator activity	molecular_function	molecular function regulator	1	113	95	80612	0.0105263	0.124832	0.315366
	GO:0070063	RNA polymerase binding	molecular_function	binding	1	113	95	80612	0.0105263	0.124832	0.315366
	GO:0016817	hydrolase activity, acting on acid anhydrides	molecular_function	catalytic activity	1	113	97	80612	0.0103093	0.127287	0.318218
	GO:0034185	apolipoprotein binding	molecular_function	binding	1	113	99	80612	0.010101	0.129735	0.320994
	GO:0019901	protein kinase binding	molecular_function	binding	7	113	3031	80612	0.00230947	0.134074	0.328344
	GO:0010314	phosphatidylinositol-5-phosphate binding	molecular_function	binding	1	113	106	80612	0.00943396	0.138249	0.33515
	GO:0046975	histone methyltransferase activity (H3-K36 specific)	molecular_function	catalytic activity	1	113	108	80612	0.00925926	0.140667	0.337601
	GO:0008307	structural constituent of muscle	molecular_function	structural molecule activity	1	113	111	80612	0.00900901	0.144281	0.342533
	GO:0042043	neurexin family protein binding	molecular_function	binding	1	113	113	80612	0.00884956	0.146681	0.342533
	GO:0003676	nucleic acid binding	molecular_function	binding	13	113	6729	80612	0.00193194	0.148351	0.342533
	GO:0030742	GTP-dependent protein binding	molecular_function	binding	1	113	115	80612	0.00869565	0.149075	0.342533
	GO:0042393	histone binding	molecular_function	binding	3	113	952	80612	0.00315126	0.149858	0.342533
	GO:0070412	R-SMAD binding	molecular_function	binding	1	113	119	80612	0.00840336	0.153843	0.347613
	GO:0003887	DNA-directed DNA polymerase activity	molecular_function	catalytic activity	1	113	120	80612	0.00833333	0.155031	0.347613
	GO:0031625	ubiquitin protein ligase binding	molecular_function	binding	4	113	1486	80612	0.00269179	0.156426	0.347613
	GO:0008432	JUN kinase binding	molecular_function	binding	1	113	124	80612	0.00806452	0.159766	0.348206
	GO:0004869	cysteine-type endopeptidase inhibitor activity	molecular_function	molecular function regulator	1	113	126	80612	0.00793651	0.162124	0.348206
	GO:0008047	enzyme activator activity	molecular_function	molecular function regulator	1	113	126	80612	0.00793651	0.162124	0.348206
	GO:0008168	methyltransferase activity	molecular_function	catalytic activity	3	113	991	80612	0.00302725	0.162868	0.348206
	GO:0003677	DNA binding	molecular_function	binding	17	113	9432	80612	0.00180237	0.167326	0.348206
	GO:0000979	RNA polymerase II core promoter sequence-specific DNA binding	molecular_function	binding	1	113	131	80612	0.00763359	0.167989	0.348206
	GO:0046974	histone methyltransferase activity (H3-K9 specific)	molecular_function	catalytic activity	1	113	133	80612	0.0075188	0.170324	0.348206
	GO:0002020	protease binding	molecular_function	binding	2	113	530	80612	0.00377358	0.170493	0.348206
	GO:0031369	translation initiation factor binding	molecular_function	binding	1	113	134	80612	0.00746269	0.171489	0.348206
	GO:0003682	chromatin binding	molecular_function	binding	7	113	3250	80612	0.00215385	0.172097	0.348206
	GO:0070742	C2H2 zinc finger domain binding	molecular_function	binding	1	113	135	80612	0.00740741	0.172652	0.348206
	GO:0030552	cAMP binding	molecular_function	binding	1	113	138	80612	0.00724638	0.176133	0.351039
	GO:0030295	protein kinase activator activity	molecular_function	molecular function regulator	1	113	140	80612	0.00714286	0.178445	0.351039
	GO:0042054	histone methyltransferase activity	molecular_function	catalytic activity	1	113	140	80612	0.00714286	0.178445	0.351039
	GO:0016279	protein-lysine N-methyltransferase activity	molecular_function	catalytic activity	1	113	142	80612	0.00704225	0.18075	0.352684
	GO:0003785	actin monomer binding	molecular_function	binding	1	113	147	80612	0.00680272	0.186486	0.356894
	GO:0003950	NAD+ ADP-ribosyltransferase activity	molecular_function	catalytic activity	1	113	149	80612	0.00671141	0.18877	0.356894
	GO:0005546	phosphatidylinositol-4,5-bisphosphate binding	molecular_function	binding	2	113	567	80612	0.00352734	0.189026	0.356894
	GO:0000287	magnesium ion binding	molecular_function	binding	3	113	1070	80612	0.00280374	0.190191	0.356894
	GO:0004518	nuclease activity	molecular_function	catalytic activity	2	113	571	80612	0.00350263	0.191047	0.356894
	GO:0017075	syntaxin-1 binding	molecular_function	binding	1	113	153	80612	0.00653595	0.193317	0.356894
	GO:0070064	proline-rich region binding	molecular_function	binding	1	113	153	80612	0.00653595	0.193317	0.356894
	GO:0008375	acetylglucosaminyltransferase activity	molecular_function	catalytic activity	1	113	156	80612	0.00641026	0.196712	0.359892
	GO:0016874	ligase activity	molecular_function	catalytic activity	2	113	589	80612	0.00339559	0.200175	0.359892
	GO:0030332	cyclin binding	molecular_function	binding	1	113	160	80612	0.00625	0.201215	0.359892
	GO:0043539	protein serine/threonine kinase activator activity	molecular_function	molecular function regulator	1	113	163	80612	0.00613497	0.204576	0.359892
	GO:0043325	phosphatidylinositol-3,4-bisphosphate binding	molecular_function	binding	1	113	164	80612	0.00609756	0.205693	0.359892
	GO:0045182	translation regulator activity	molecular_function	translation regulator activity	1	113	165	80612	0.00606061	0.206809	0.359892
	GO:0003755	peptidyl-prolyl cis-trans isomerase activity	molecular_function	catalytic activity	1	113	166	80612	0.0060241	0.207923	0.359892
	GO:0043531	ADP binding	molecular_function	binding	1	113	167	80612	0.00598802	0.209036	0.359892
	GO:0001227	DNA-binding transcription repressor activity, RNA polymerase II-specific	molecular_function	transcription regulator activity	4	113	1678	80612	0.00238379	0.209823	0.359892
	GO:0031491	nucleosome binding	molecular_function	binding	1	113	168	80612	0.00595238	0.210147	0.359892
	GO:0004857	enzyme inhibitor activity	molecular_function	molecular function regulator	1	113	170	80612	0.00588235	0.212364	0.359892
	GO:0005198	structural molecule activity	molecular_function	structural molecule activity	2	113	614	80612	0.00325733	0.212936	0.359892
	GO:0061631	ubiquitin conjugating enzyme activity	molecular_function	catalytic activity	1	113	173	80612	0.00578035	0.215679	0.361979
	GO:0004713	protein tyrosine kinase activity	molecular_function	catalytic activity	2	113	625	80612	0.0032	0.218576	0.364294
	GO:0000175	3'-5'-exoribonuclease activity	molecular_function	catalytic activity	1	113	178	80612	0.00561798	0.221173	0.366079
	GO:0048487	beta-tubulin binding	molecular_function	binding	1	113	181	80612	0.00552486	0.224451	0.36896
	GO:0031624	ubiquitin conjugating enzyme binding	molecular_function	binding	1	113	183	80612	0.00546448	0.226628	0.369461
	GO:0008013	beta-catenin binding	molecular_function	binding	2	113	643	80612	0.00311042	0.227834	0.369461
	GO:0043548	phosphatidylinositol 3-kinase binding	molecular_function	binding	1	113	187	80612	0.00534759	0.230965	0.372025
	GO:0005178	integrin binding	molecular_function	binding	2	113	654	80612	0.0030581	0.233506	0.37361
	GO:0004693	cyclin-dependent protein serine/threonine kinase activity	molecular_function	catalytic activity	1	113	193	80612	0.00518135	0.237426	0.374363
	GO:0050699	WW domain binding	molecular_function	binding	1	113	194	80612	0.00515464	0.238498	0.374363
	GO:0030020	extracellular matrix structural constituent conferring tensile strength	molecular_function	structural molecule activity	1	113	196	80612	0.00510204	0.240636	0.374363
	GO:0031593	polyubiquitin modification-dependent protein binding	molecular_function	binding	1	113	198	80612	0.00505051	0.242769	0.374363
	GO:0080025	phosphatidylinositol-3,5-bisphosphate binding	molecular_function	binding	1	113	198	80612	0.00505051	0.242769	0.374363
	GO:0035925	mRNA 3'-UTR AU-rich region binding	molecular_function	binding	1	113	199	80612	0.00502513	0.243833	0.374363
	GO:0070273	phosphatidylinositol-4-phosphate binding	molecular_function	binding	1	113	200	80612	0.005	0.244895	0.374363
	GO:0005246	calcium channel regulator activity	molecular_function	molecular function regulator	1	113	202	80612	0.0049505	0.247016	0.375214
	GO:0030506	ankyrin binding	molecular_function	binding	1	113	205	80612	0.00487805	0.250186	0.37764
	GO:0019888	protein phosphatase regulator activity	molecular_function	molecular function regulator	1	113	209	80612	0.00478469	0.254393	0.380781
	GO:0003743	translation initiation factor activity	molecular_function	binding	1	113	210	80612	0.0047619	0.25544	0.380781
	GO:0017016	Ras GTPase binding	molecular_function	binding	1	113	217	80612	0.00460829	0.262735	0.389237
	GO:0043014	alpha-tubulin binding	molecular_function	binding	1	113	220	80612	0.00454545	0.265839	0.39142
	GO:0003684	damaged DNA binding	molecular_function	binding	1	113	226	80612	0.00442478	0.272009	0.394606
	GO:0008094	DNA-dependent ATPase activity	molecular_function	catalytic activity	1	113	226	80612	0.00442478	0.272009	0.394606
	GO:0008270	zinc ion binding	molecular_function	binding	7	113	3748	80612	0.00186766	0.272936	0.394606
	GO:0046966	thyroid hormone receptor binding	molecular_function	binding	1	113	230	80612	0.00434783	0.276094	0.396782
	GO:0051879	Hsp90 protein binding	molecular_function	binding	1	113	233	80612	0.00429185	0.279143	0.397457
	GO:0003724	RNA helicase activity	molecular_function	catalytic activity	1	113	234	80612	0.0042735	0.280156	0.397457
	GO:0042826	histone deacetylase binding	molecular_function	binding	2	113	747	80612	0.00267738	0.28166	0.397457
	GO:0004722	protein serine/threonine phosphatase activity	molecular_function	catalytic activity	1	113	237	80612	0.00421941	0.283188	0.397457
	GO:0035255	ionotropic glutamate receptor binding	molecular_function	binding	1	113	248	80612	0.00403226	0.294197	0.410507
	GO:0043130	ubiquitin binding	molecular_function	binding	1	113	256	80612	0.00390625	0.302098	0.419095
	GO:0003723	RNA binding	molecular_function	binding	8	113	4541	80612	0.00176173	0.304868	0.419678
	GO:0000049	tRNA binding	molecular_function	binding	1	113	260	80612	0.00384615	0.306015	0.419678
	GO:0017112	Rab guanyl-nucleotide exchange factor activity	molecular_function	binding	1	113	266	80612	0.0037594	0.31185	0.422318
	GO:0046965	retinoid X receptor binding	molecular_function	binding	1	113	266	80612	0.0037594	0.31185	0.422318
	GO:0042974	retinoic acid receptor binding	molecular_function	binding	1	113	268	80612	0.00373134	0.313785	0.422318
	GO:0003714	transcription corepressor activity	molecular_function	transcription regulator activity	3	113	1405	80612	0.00213523	0.314978	0.422318
	GO:0042169	SH2 domain binding	molecular_function	binding	1	113	272	80612	0.00367647	0.317637	0.423516
	GO:0051082	unfolded protein binding	molecular_function	binding	1	113	280	80612	0.00357143	0.325278	0.431308
	GO:0005254	chloride channel activity	molecular_function	transporter activity	1	113	286	80612	0.0034965	0.330953	0.436421
	GO:0003729	mRNA binding	molecular_function	binding	3	113	1461	80612	0.00205339	0.33643	0.439065
	GO:0043022	ribosome binding	molecular_function	binding	1	113	293	80612	0.00341297	0.337514	0.439065
	GO:0015297	antiporter activity	molecular_function	transporter activity	1	113	294	80612	0.00340136	0.338446	0.439065
	GO:0030165	PDZ domain binding	molecular_function	binding	2	113	867	80612	0.00230681	0.34338	0.443071
	GO:0061630	ubiquitin protein ligase activity	molecular_function	catalytic activity	3	113	1491	80612	0.00201207	0.347915	0.44614
	GO:0016757	transferase activity, transferring glycosyl groups	molecular_function	catalytic activity	2	113	879	80612	0.00227531	0.349476	0.44614
	GO:0047485	protein N-terminus binding	molecular_function	binding	2	113	898	80612	0.00222717	0.35909	0.455988
	GO:0004527	exonuclease activity	molecular_function	catalytic activity	1	113	322	80612	0.00310559	0.364022	0.459657
	GO:0032266	phosphatidylinositol-3-phosphate binding	molecular_function	binding	1	113	324	80612	0.00308642	0.365811	0.459657
	GO:0030331	estrogen receptor binding	molecular_function	binding	1	113	330	80612	0.0030303	0.371147	0.463934
	GO:0004519	endonuclease activity	molecular_function	catalytic activity	1	113	336	80612	0.00297619	0.37644	0.468112
	GO:0005080	protein kinase C binding	molecular_function	binding	1	113	341	80612	0.00293255	0.380816	0.471113
	GO:0046983	protein dimerization activity	molecular_function	binding	2	113	952	80612	0.00210084	0.386124	0.473746
	GO:0019905	syntaxin binding	molecular_function	binding	1	113	348	80612	0.00287356	0.386892	0.473746
	GO:0044212	transcription regulatory region DNA binding	molecular_function	binding	3	113	1617	80612	0.00185529	0.395866	0.482273
	GO:0042802	identical protein binding	molecular_function	binding	12	113	7766	80612	0.0015452	0.406323	0.489254
	GO:0030414	peptidase inhibitor activity	molecular_function	molecular function regulator	1	113	372	80612	0.00268817	0.407279	0.489254
	GO:0003700	DNA-binding transcription factor activity	molecular_function	transcription regulator activity	7	113	4341	80612	0.00161253	0.407712	0.489254
	GO:0030507	spectrin binding	molecular_function	binding	1	113	421	80612	0.0023753	0.446839	0.532749
	GO:0003777	microtubule motor activity	molecular_function	catalytic activity	1	113	423	80612	0.00236407	0.448397	0.532749
	GO:0030674	protein binding, bridging	molecular_function	binding	1	113	427	80612	0.00234192	0.4515	0.533793
	GO:0051117	ATPase binding	molecular_function	binding	1	113	433	80612	0.00230947	0.456122	0.536614
	GO:0016853	isomerase activity	molecular_function	catalytic activity	1	113	460	80612	0.00217391	0.476446	0.55779
	GO:0035091	phosphatidylinositol binding	molecular_function	binding	1	113	483	80612	0.00207039	0.493164	0.57456
	GO:0035064	methylated histone binding	molecular_function	binding	1	113	492	80612	0.00203252	0.499561	0.579201
	GO:0000976	transcription regulatory region sequence-specific DNA binding	molecular_function	binding	3	113	1943	80612	0.001544	0.514422	0.593564
	GO:0015631	tubulin binding	molecular_function	binding	1	113	549	80612	0.00182149	0.538257	0.618094
	GO:0051015	actin filament binding	molecular_function	binding	2	113	1324	80612	0.00151057	0.555832	0.635236
	GO:0003730	mRNA 3'-UTR binding	molecular_function	binding	1	113	583	80612	0.00171527	0.559911	0.636865
	GO:0004842	ubiquitin-protein transferase activity	molecular_function	catalytic activity	2	113	1341	80612	0.00149142	0.562771	0.637099
	GO:0000977	RNA polymerase II regulatory region sequence-specific DNA binding	molecular_function	binding	3	113	2121	80612	0.00141443	0.573859	0.646601
	GO:0005262	calcium channel activity	molecular_function	transporter activity	1	113	628	80612	0.00159236	0.58703	0.658351
	GO:0000978	RNA polymerase II proximal promoter sequence-specific DNA binding	molecular_function	binding	5	113	3700	80612	0.00135135	0.596461	0.665817
	GO:0005085	guanyl-nucleotide exchange factor activity	molecular_function	molecular function regulator	2	113	1459	80612	0.0013708	0.608805	0.67645
	GO:0004721	phosphoprotein phosphatase activity	molecular_function	catalytic activity	1	113	689	80612	0.00145138	0.621164	0.687002
	GO:0005543	phospholipid binding	molecular_function	binding	1	113	716	80612	0.00139665	0.635366	0.699485
	GO:0005509	calcium ion binding	molecular_function	binding	4	113	3303	80612	0.00121102	0.684858	0.75053
	GO:0044877	protein-containing complex binding	molecular_function	binding	4	113	3319	80612	0.00120518	0.688523	0.751116
	GO:0030246	carbohydrate binding	molecular_function	binding	1	113	842	80612	0.00118765	0.694966	0.754714
	GO:0019899	enzyme binding	molecular_function	binding	2	113	1894	80612	0.00105597	0.74693	0.807491
	GO:0016887	ATPase activity	molecular_function	catalytic activity	1	113	1033	80612	0.000968054	0.767395	0.825896
	GO:0003924	GTPase activity	molecular_function	catalytic activity	1	113	1081	80612	0.000925069	0.782736	0.838645
	GO:0016491	oxidoreductase activity	molecular_function	catalytic activity	2	113	2203	80612	0.000907853	0.817887	0.872413
	GO:0003713	transcription coactivator activity	molecular_function	transcription regulator activity	1	113	1251	80612	0.000799361	0.82943	0.880811
	GO:0043565	sequence-specific DNA binding	molecular_function	binding	3	113	3248	80612	0.000923645	0.838175	0.884957
	GO:0005525	GTP binding	molecular_function	binding	1	113	1299	80612	0.000769823	0.840709	0.884957
	GO:0046982	protein heterodimerization activity	molecular_function	binding	1	113	1388	80612	0.000720461	0.859702	0.899094
	GO:0008134	transcription factor binding	molecular_function	binding	2	113	2452	80612	0.000815661	0.861632	0.899094
	GO:0005516	calmodulin binding	molecular_function	binding	1	113	1437	80612	0.000695894	0.869182	0.903046
	GO:0001228	DNA-binding transcription activator activity, RNA polymerase II-specific	molecular_function	transcription regulator activity	2	113	2531	80612	0.000790202	0.873381	0.903497
	GO:0008022	protein C-terminus binding	molecular_function	binding	1	113	1492	80612	0.000670241	0.879068	0.905478
	GO:0008289	lipid binding	molecular_function	binding	1	113	1706	80612	0.000586166	0.910971	0.93433
	GO:0005102	signaling receptor binding	molecular_function	binding	1	113	1766	80612	0.000566251	0.918309	0.937848
	GO:0042803	protein homodimerization activity	molecular_function	binding	2	113	3150	80612	0.000634921	0.938227	0.952171
	GO:0003824	catalytic activity	molecular_function	catalytic activity	1	113	1984	80612	0.000504032	0.940269	0.952171
	GO:0019904	protein domain specific binding	molecular_function	binding	1	113	2034	80612	0.000491642	0.944415	0.952351
	GO:0016787	hydrolase activity	molecular_function	catalytic activity	5	113	6781	80612	0.000737354	0.965766	0.969807
	GO:0003674	molecular_function	molecular_function	molecular_function	9	113	13387	80612	0.000672294	0.997615	0.997615

## Sheet: 6g
	Supplementary data
	Baumann et al.
	Acute irradiation induces a senescence-like chromatin structure in mammalian oocyte
	Communication Biology, 2023
	Figure 6g
		CrossValidation_Split	MAE_In_Days
		Split1	74.4525
		Split2	70.0775
		Split3	95.4939
		Split4	79.205
		Split5	73.287

## Sheet: 6h
	Supplementary data
	Baumann et al.
	Acute irradiation induces a senescence-like chromatin structure in mammalian oocyte
	Communication Biology, 2023
	Figure 6h
		Actual Age	Predicted Age	Source
		90	114.759	ArchS4_Database
		90	90.4639	ArchS4_Database
		90	91.6424	ArchS4_Database
		180	177.306	ArchS4_Database
		180	186.524	ArchS4_Database
		180	172.006	ArchS4_Database
		360	358.173	ArchS4_Database
		360	356.793	ArchS4_Database
		360	343.54	ArchS4_Database
		360	354.719	ArchS4_Database
		360	357.326	ArchS4_Database
		360	362.265	ArchS4_Database
		252	250.045	ArchS4_Database
		266	260.901	ArchS4_Database
		70	71.1821	ArchS4_Database
		119	124.067	ArchS4_Database
		56	72.0223	ArchS4_Database
		56	58.8604	ArchS4_Database
		56	63.6412	ArchS4_Database
		270	287.946	ArchS4_Database
		270	266.265	ArchS4_Database
		60	70.4904	ArchS4_Database
		60	70.5724	ArchS4_Database
		60	85.9608	ArchS4_Database
		60	66.58	ArchS4_Database
		60	64.2404	ArchS4_Database
		60	62.6982	ArchS4_Database
		60	93.4226	ArchS4_Database
		60	61.5444	ArchS4_Database
		60	64.0571	ArchS4_Database
		60	73.5005	ArchS4_Database
		60	65.3639	ArchS4_Database
		60	60.2098	ArchS4_Database
		60	58.8576	ArchS4_Database
		60	69.543	ArchS4_Database
		60	68.7693	ArchS4_Database
		60	75.768	ArchS4_Database
		270	273.757	ArchS4_Database
		270	266.081	ArchS4_Database
		270	272.165	ArchS4_Database
		270	269.652	ArchS4_Database
		270	261.814	ArchS4_Database
		270	273.034	ArchS4_Database
		270	276.894	ArchS4_Database
		270	272.081	ArchS4_Database
		270	267.656	ArchS4_Database
		270	273.839	ArchS4_Database
		270	274.261	ArchS4_Database
		270	281.896	ArchS4_Database
		270	267.571	ArchS4_Database
		270	270.331	ArchS4_Database
		270	291.713	ArchS4_Database
		420	409.268	ArchS4_Database
		420	402.809	ArchS4_Database
		420	409.225	ArchS4_Database
		420	415.437	ArchS4_Database
		420	419.189	ArchS4_Database
		420	417.267	ArchS4_Database
		420	404.031	ArchS4_Database
		420	408.301	ArchS4_Database
		420	420.015	ArchS4_Database
		420	414.561	ArchS4_Database
		420	417.514	ArchS4_Database
		420	401.828	ArchS4_Database
		420	422.977	ArchS4_Database
		420	350.89	ArchS4_Database
		420	411.696	ArchS4_Database
		420	412.956	ArchS4_Database
		60	62.3551	ArchS4_Database
		60	66.0688	ArchS4_Database
		60	60.4763	ArchS4_Database
		60	69.3404	ArchS4_Database
		60	61.0958	ArchS4_Database
		60	67.1919	ArchS4_Database
		60	66.4005	ArchS4_Database
		60	61.1261	ArchS4_Database
		60	63.3303	ArchS4_Database
		60	64.6137	ArchS4_Database
		60	61.1903	ArchS4_Database
		60	71.0598	ArchS4_Database
		60	68.8434	ArchS4_Database
		60	81.4263	ArchS4_Database
		60	72.5977	ArchS4_Database
		60	59.5359	ArchS4_Database
		60	60.7067	ArchS4_Database
		60	68.9108	ArchS4_Database
		60	75.7356	ArchS4_Database
		60	59.2488	ArchS4_Database
		60	60.4202	ArchS4_Database
		60	68.342	ArchS4_Database
		60	67.2255	ArchS4_Database
		60	63.4227	ArchS4_Database
		120	134.511	ArchS4_Database
		120	124.352	ArchS4_Database
		120	120.028	ArchS4_Database
		120	126.279	ArchS4_Database
		120	121.624	ArchS4_Database
		120	127.716	ArchS4_Database
		120	115.748	ArchS4_Database
		120	120.312	ArchS4_Database
		120	122.335	ArchS4_Database
		120	122.159	ArchS4_Database
		120	123.14	ArchS4_Database
		120	123.554	ArchS4_Database
		120	120.527	ArchS4_Database
		120	118.544	ArchS4_Database
		120	125.372	ArchS4_Database
		120	117.757	ArchS4_Database
		120	125.256	ArchS4_Database
		120	120.506	ArchS4_Database
		120	131.061	ArchS4_Database
		120	120.497	ArchS4_Database
		120	117.179	ArchS4_Database
		120	123.166	ArchS4_Database
		120	127.974	ArchS4_Database
		120	122.82	ArchS4_Database
		120	119.035	ArchS4_Database
		120	122.263	ArchS4_Database
		120	131.536	ArchS4_Database
		120	116.649	ArchS4_Database
		120	123.577	ArchS4_Database
		120	121.328	ArchS4_Database
		120	126.393	ArchS4_Database
		120	122.657	ArchS4_Database
		120	124.493	ArchS4_Database
		120	118.175	ArchS4_Database
		120	122.107	ArchS4_Database
		120	122.758	ArchS4_Database
		120	123.371	ArchS4_Database
		120	123.637	ArchS4_Database
		120	126.227	ArchS4_Database
		270	272.989	ArchS4_Database
		270	270.274	ArchS4_Database
		270	263.333	ArchS4_Database
		270	263.807	ArchS4_Database
		270	266.741	ArchS4_Database
		270	260.426	ArchS4_Database
		270	266.067	ArchS4_Database
		270	263.533	ArchS4_Database
		270	264.101	ArchS4_Database
		270	267.188	ArchS4_Database
		270	269.24	ArchS4_Database
		270	260.423	ArchS4_Database
		270	269.08	ArchS4_Database
		270	277.099	ArchS4_Database
		270	269.997	ArchS4_Database
		270	271.878	ArchS4_Database
		420	394.479	ArchS4_Database
		420	411.407	ArchS4_Database
		420	404.53	ArchS4_Database
		420	406.809	ArchS4_Database
		420	415.546	ArchS4_Database
		420	391.082	ArchS4_Database
		420	412.742	ArchS4_Database
		420	414.504	ArchS4_Database
		420	401.199	ArchS4_Database
		420	417.267	ArchS4_Database
		420	410.405	ArchS4_Database
		420	404.843	ArchS4_Database
		420	412.509	ArchS4_Database
		420	418.643	ArchS4_Database
		420	411.553	ArchS4_Database
		420	403.877	ArchS4_Database
		60	62.9058	ArchS4_Database
		60	56.093	ArchS4_Database
		60	64.8221	ArchS4_Database
		60	62.7728	ArchS4_Database
		60	66.2197	ArchS4_Database
		60	60.6208	ArchS4_Database
		60	61.2653	ArchS4_Database
		60	64.9981	ArchS4_Database
		60	61.6236	ArchS4_Database
		60	70.3054	ArchS4_Database
		60	58.6563	ArchS4_Database
		60	63.2138	ArchS4_Database
		60	62.8239	ArchS4_Database
		60	61.1447	ArchS4_Database
		60	73.4619	ArchS4_Database
		60	67.6843	ArchS4_Database
		60	62.0323	ArchS4_Database
		60	67.1844	ArchS4_Database
		60	62.1383	ArchS4_Database
		60	60.3875	ArchS4_Database
		60	63.8931	ArchS4_Database
		60	60.2325	ArchS4_Database
		60	73.7856	ArchS4_Database
		60	63.5187	ArchS4_Database
		60	59.5945	ArchS4_Database
		60	57.8519	ArchS4_Database
		60	66.3413	ArchS4_Database
		60	63.0897	ArchS4_Database
		60	57.6031	ArchS4_Database
		60	60.0907	ArchS4_Database
		60	64.1079	ArchS4_Database
		60	64.1079	ArchS4_Database
		20	39.6914	Young_NonIrradiated
		20	27.81	Young_NonIrradiated
		20	355.772	Young_Irradiated
		20	420.523	Young_Irradiated

[truncated: 1 more sheets: 6i]
